# Supplementary material for: Whole-body metabolic modelling reveals microbiome and genomic interactions on reduced urine formate levels in Alzheimer’s disease
Source: Sci Rep. 2024 Mar 13;14:6095. doi: 10.1038/s41598-024-55960-3 (PMC10937638; doi:10.1038/s41598-024-55960-3)
Supplement: Supplementary file 1 — Supplementary Information. [file 41598_2024_55960_MOESM1_ESM.xlsx]

## Sheet: Legend
Table	Content				Legend
S01	Descriptive statistics for the metabolites measured via the Bruker platform after creatinine normalization				PCC	Pearson's Correlation Coefficient
S02	Results of targeted association analyses				MARS	Microbial Abundances Retrieved from Sequencing data
S03	Statistical analysis on models properties extracted from MARS pipeline
S04	Statistical analysis on species relative abundances
S05	Statistical analysis on investigated WBM formate and fumarate reactions
S06	Statisical analysis on microbiome secretion reactions extracted from QP solution vector when investigating for maximum urinary formate secretion
S07	Reactions involved in formate metabolism and genes associated
S08	KO analysis on recations involved in formate metabolism
S09	Differential gene expression (DEG) and differential protein abundance (DEP) analysis of association to AD-related phenotypes
S10	R2 and PCC between relative abundances and formate microbial secretion
S11	Average European Diet

## Sheet: S01
Metabolite		Share of non-zero measurements	Mean,	Standard deviation
			mmol/mol creatinine
Dimethylamine		1	0,950035	0,263226
Trimethylamine		0,361582	0,011037	0,016387
Methylhistidine		0,045198	0,000523	0,003666
Furoylglycine		0,056497	0,00076	0,003504
Aminobutyric acid		0,265537	0,018467	0,037963
Alanine		0,090395	0,001243	0,004323
Arginine		0,966102	0,025959	0,016512
Betaine		0	0	0
Creatine		0,830508	0,018567	0,047251
Glycine		0,152542	0,034206	0,130632
Guanidinoacetic acid		0,909605	0,093741	0,101778
Methionine		0,146893	0,030549	0,136203
N,N-Dimethylglycine		0	0	0
Sarcosine		0,779661	0,006198	0,005004
Taurine		0,158192	0,000358	0,001047
Valine		0,039548	0,00723	0,036652
Benzoic acid		0,779661	0,002158	0,001617
D-mandelic acid		0,016949	0,003272	0,041767
Hippuric acid		0,096045	0,000215	0,000754
Acetic acid		0,762712	0,283043	0,288512
Citric acid		0,881356	0,015136	0,034997
Formic acid		0,971751	0,338767	0,171374
Fumaric acid		0,757062	0,015144	0,016847
Imidazole		0,152542	0,000344	0,000923
Lactic acid		0	0	0
Proline-betaine		0,050847	0,004094	0,021237
Succinic acid		0,39548	0,026163	0,045539
Tartaric acid		0,751412	0,006525	0,006178
Trigonelline		0,418079	0,009836	0,021733
Methylsuccinic acid		0,59887	0,044095	0,049584
Oxoglutaric acid		0	0	0
Hydroxybutyric acid		0	0	0
Acetoacetic acid		0,00565	0,000421	0,005596
Acetone		0,514124	0,010388	0,016776
Oxaloacetic acid		0,723164	0,002605	0,002704
Pyruvic acid		0,813559	0,033793	0,029813
Methyladenosine		0,084746	0,001018	0,003771
Methylnicotinamide		0	0	0
Adenosine		0,022599	0,000767	0,0054
Allantoin		0	0	0
Allopurinol		0,186441	0,002649	0,006262
Caffeine		0,056497	0,000863	0,00398
Inosine		0,090395	0,015323	0,107081
D-galactose		0,016949	0,000427	0,003429
D-glucose		0,00565	0,000153	0,002042
D-lactose		0,689266	0,307426	2354063
D-mannitol		0,00565	0,000257	0,003417
D-mannose		0,129944	0,043506	0,137189
Myo-inositol		0,107345	0,001573	0,008343

## Sheet: S02
Metabolite	Regression coefficient AD vs. Healthy	95%-CI	p-value	p-value
			AD vs. healthy	global test
Fumaric acid	-0,44614	-.4461(-.7377,-.1545)	0,002989	0,023658
Formic acid	-0,29018	-.2901(-.5265,-.0538)	0,016419	0,016813
Methylsuccinic acid	-0,28631	-.2863(-.5766,.00401)	0,053189	0,11515
Pyruvic acid	-0,22149	-.2214(-.4855,.04253)	0,09943	0,218005
Tartaric acid	-0,26664	-.2666(-.6185,.08527)	0,136265	0,464923
acetone	-0,2889	-.2889(-.6777,.09998)	0,143327	0,01981
sarcosine	-0,17797	-.1779(-.4525,.09662)	0,202068	0,556917
Acetic acid	-0,18106	-.1810(-.4975,.13538)	0,259694	0,513735
D-lactose	0,248716	.24871(-.1900,.68746)	0,263833	0,119818
Benzoic acid	-0,12442	-.1244(-.3668,.11799)	0,311821	0,225512
Guanidinoacetic acid	-0,14048	-.1404(-.4259,.14502)	0,332561	0,773566
Oxaloacetic acid	-0,14637	-.1463(-.5090,.21629)	0,425848	0,594073
Arginine	-0,07113	-.0711(-.3224,.18020)	0,577035	0,093646
Citric acid	-0,07266	-.0726(-.4792,.33391)	0,724502	0,634111
Creatine	-0,05641	-.0564(-.3921,.27934)	0,740267	0,344185
Dimethylamine	0,003294	.00329(-.0912,.09787)	0,945271	0,992597

## Sheet: S03
var_name	mean	sd	case_mean	case_sd	control_mean	control_sd	p_val
a2_ass_rds	4371723	7.24605e+06	5136296	7430138	3607150	7132063	0.470542
a2_ass_rds_cov	0.737852	0.119271	0.798989	0.0805507	0.676715	0.121576	0.00018415
a2_tot_rds_cov	0.735965	0.119181	0.796869	0.0808127	0.675061	0.121466	0.000193515
a2cutoff_ass_rds_cov	0.737435	0.119213	0.798545	0.0805026	0.676325	0.121521	0.000184034
a2cutoff_tot_rds_cov	0.735549	0.119123	0.796426	0.0807647	0.674672	0.121411	0.000193391
age	70.3183	7.52142	71.4092	7.39844	69.2275	7.64088	0.319988
ass_rds	5.83453e+06	9639530	6.77464e+06	10281285	4894417	9073687	0.505028
metabolites	337341	36718.3	327857	30863	346824	40185.4	0.0733109
perc_rds_species	0.997402	0.00266757	0.997289	0.00265222	0.997515	0.00273499	0.772192
reactions	373118	40819	362678	34281.2	383559	44745.2	0.0762487
taxa_after_a2	476.458	73.6825	477.75	80.8204	475.167	67.5192	0.904865
taxa_after_a2_cutoff	259.125	28.8478	251.25	24.4705	267	31.1825	0.0577963
taxa_before_a2	1131.33	335.757	1131.62	385.53	1131.04	285.89	0.995276
tot_rds	5849867	9661968	6.79764e+06	10318332	4902094	9078737	0.502548
uniquereactions	7558.83	169.176	7526.88	159.304	7590.79	176.001	0.193479

## Sheet: S04
var_name	case_mean	case_sd	control_mean	control_sd	reg_coeff_diag	t_val_diag	dof_diag	lb_ci_diag	ub_ci_diag	p_val_diag	p_val_apo
turicibacter_sanguinis	1.29208e-05	2.19613e-05	0.000375959	0.000709184	-2.6302	-5.9394	2	-3.49817	-1.76224	2.86074e-09	0.00557364
hungatella_hathewayi	0.00134533	0.000954014	0.00469166	0.0104102	-2.18786	-3.67067	2	-3.35609	-1.01962	0.000241914	0.00160815
akkermansia_sp_kle1797	0.00686307	0.0253426	0.000531403	0.00100458	2.37843	3.66275	2	1.10569	3.65117	0.000249522	0.748436
akkermansia_sp_kle1798	0.00688934	0.0254432	0.000534966	0.00100902	2.37543	3.66148	2	1.10386	3.647	0.000250764	0.74813
parabacteroides_distasonis	0.0262235	0.0216577	0.0127178	0.0119327	0.907542	3.63601	2	0.418329	1.39675	0.000276893	0.240709
turicibacter_sp_h121	3.12917e-05	2.00891e-05	0.000141864	0.000237928	-1.08937	-3.54964	2	-1.69089	-0.487857	0.000385751	0.0507368
haemophilus_parainfluenzae	2.97977e-05	5.52706e-05	0.00038791	0.000928815	-1.75044	-3.50847	2	-2.72832	-0.77256	0.000450687	0.00962373
ruminococcus_champanellensis	0.000118565	0.000125321	0.00270126	0.00973253	-2.10816	-3.37658	2	-3.33188	-0.884439	0.000733922	0.00026384
bacteroides_finegoldii	0.00750846	0.0121869	0.00138024	0.00108448	1.11939	3.35021	2	0.464506	1.77428	0.000807491	0.0017614
collinsella_tanakaei	0.000921242	0.00310695	4.20899e-05	7.96836e-05	2.16631	3.2388	2	0.855339	3.47728	0.00120035	0.00422399
dialister_succinatiphilus	1.29e-05	1.7841e-05	9.01402e-05	0.000113197	-1.38085	-3.18648	2	-2.23022	-0.531491	0.00144018	0.0677285
collinsella_stercoris	0.000605732	0.00249312	4.28534e-05	7.67014e-05	2.00613	3.17606	2	0.768116	3.24415	0.00149288	0.123584
bacteroides_thetaiotaomicron	0.0428064	0.042532	0.0146532	0.012021	1.07534	3.04776	2	0.383795	1.76688	0.00230551	0.911646
coprobacillus_cateniformis	0.000659412	0.000466141	0.0013524	0.00227848	-1.00078	-3.03041	2	-1.64806	-0.353497	0.00244226	0.284262
solobacterium_moorei	0.000189474	0.000212189	0.000391752	0.000383765	-0.700203	-2.93628	2	-1.1676	-0.232809	0.0033218	0.848185
ruminococcus_callidus	0.000424862	0.000356694	0.00175923	0.00257056	-0.749165	-2.71046	2	-1.2909	-0.207426	0.00671897	1.19891e-06
faecalicoccus_pleomorphus	4.79616e-05	4.35249e-05	0.000887572	0.00375559	-1.92804	-2.70456	2	-3.32529	-0.530786	0.00683946	0.00171769
clostridium_disporicum	1.82375e-05	1.30715e-05	7.02286e-05	0.000110126	-0.779462	-2.68931	2	-1.34754	-0.211382	0.0071599	0.000362314
porphyromonas_asaccharolytica	0.000108362	0.000243976	0.00104111	0.00410924	-1.75696	-2.6512	2	-3.05586	-0.458059	0.0080207	0.265708
streptococcus_mitis	9.02057e-05	9.85635e-05	3.92009e-05	5.70573e-05	1.1258	2.55842	2	0.263328	1.98827	0.0105148	0.226861
marvinbryantia_formatexigens	0.000578414	0.000759672	0.000380433	0.000246353	0.60714	2.50673	2	0.13242	1.08186	0.0121854	0.296468
eisenbergiella_tayi	0.000839378	0.00133595	0.00173996	0.00368145	-1.03842	-2.35007	2	-1.90448	-0.172358	0.01877	0.350252
actinomyces_graevenitzii	2.31823e-05	3.44115e-05	1.59667e-05	2.0029e-05	1.04783	2.31226	2	0.15963	1.93602	0.0207634	0.00622827
pseudoflavonifractor_capillosus	0.00099606	0.00069491	0.00200273	0.00131003	-0.360728	-2.3012	2	-0.667972	-0.0534853	0.0213803	0.000355035
subdoligranulum_variabile	0.00102602	0.000662475	0.00183561	0.000941563	-0.451341	-2.29581	2	-0.836664	-0.0660178	0.0216868	0.24616
clostridium_sp_l2_50	0.000953449	0.000615558	0.00227712	0.00320684	-0.558192	-2.2938	2	-1.03515	-0.0812307	0.0218017	0.022622
intestinibacter_bartlettii	0.000396193	0.000910593	0.00106136	0.00130112	-1.04521	-2.2727	2	-1.94662	-0.143809	0.0230444	0.787604
alistipes_putredinis	0.0357692	0.0227404	0.0200724	0.0220529	0.671488	2.21876	2	0.0783127	1.26466	0.0265027	0.637129
anaerostipes_hadrus	0.013159	0.0118217	0.00999878	0.00980197	0.552509	2.2178	2	0.0642254	1.04079	0.0265682	0.0591449
coprococcus_sp_hpp0048	0.000948137	0.00141263	0.000276108	0.000270732	1.2523	2.21424	2	0.143787	2.3608	0.0268125	0.962817
ruthenibacterium_lactatiformans	0.00973924	0.00989095	0.0228093	0.0384584	-1.4475	-2.20019	2	-2.73698	-0.158021	0.0277934	0.11643
anaerotruncus_colihominis	0.00225963	0.00161382	0.00314827	0.00180116	-0.460035	-2.14073	2	-0.881232	-0.0388386	0.0322957	0.295538
parabacteroides_merdae	0.00606526	0.00734758	0.0104516	0.0105691	-0.739519	-2.13416	2	-1.41869	-0.0603487	0.0328298	0.343017
prevotella_timonensis	0.000882082	0.00324036	0.000327125	0.00051361	2.04223	2.1248	2	0.158393	3.92607	0.0336036	0.0122969
catenibacterium_mitsuokai	6.72038e-05	0.000112461	0.000444579	0.00136573	-1.17457	-2.1189	2	-2.26105	-0.0880853	0.0340985	0.0143369
bifidobacterium_longum	0.00181332	0.00442147	0.0100911	0.0266864	-1.34224	-2.07599	2	-2.60948	-0.0749968	0.0378944	0.298682
akkermansia_muciniphila	0.0118839	0.0486138	0.0830647	0.126957	-1.75728	-2.0508	2	-3.43676	-0.0778017	0.0402867	0.518163
shigella_dysenteriae	0.00321939	0.0127552	0.00130354	0.00275127	2.02572	2.0008	2	0.0413067	4.01013	0.0454141	0.0110058
enterocloster_clostridioformis	0.00220203	0.00333109	0.0010049	0.000520714	0.50052	1.99031	2	0.00762216	0.993418	0.0465569	0.0449205
shigella_flexneri	0.0035829	0.0141106	0.00147335	0.00311997	2.00632	1.98223	2	0.0225046	3.99014	0.047453	0.0119784
collinsella_sp_ms5	0.000143303	0.000378939	9.28307e-05	8.7471e-05	0.689909	1.95922	2	-0.000276415	1.38009	0.0500876	0.448992
butyrivibrio_crossotus	0.000989206	0.00080506	0.00276322	0.0040892	-0.557965	-1.94823	2	-1.1193	0.00337197	0.0513879	0.00509155
bifidobacterium_breve	0.000152278	0.000335497	0.000770747	0.00208955	-1.16155	-1.92309	2	-2.34539	0.0222951	0.054469	0.16888
streptococcus_oralis	3.64912e-05	5.52853e-05	1.68905e-05	3.66849e-05	1.05106	1.92026	2	-0.021749	2.12386	0.0548244	0.340635
alistipes_timonensis	0.000741004	0.000780794	0.000527798	0.000431521	0.43133	1.91176	2	-0.0108839	0.873544	0.055907	0.522229
erysipelatoclostridium_ramosum	0.00118087	0.00219141	0.000402591	0.00148135	1.66894	1.8485	2	-0.100673	3.43855	0.0645307	0.113607
johnsonella_ignava	0.000101479	6.27972e-05	0.000294048	0.000352745	-1.21171	-1.83986	2	-2.50254	0.0791256	0.0657894	0.723978
enterocloster_bolteae	0.00456701	0.00504057	0.00189725	0.00153368	0.516785	1.83397	2	-0.0355141	1.06908	0.0666588	0.0176548
barnesiella_viscericola	0.000645471	0.000449227	0.00133525	0.0032547	-0.627047	-1.8272	2	-1.29967	0.045574	0.0676699	0.68615
clostridium_sp_hgf2	0.000190602	0.000134041	0.000386373	0.000602064	-1.09186	-1.79867	2	-2.28165	0.097932	0.0720706	0.292936
clostridium_sp_sy8519	0.000137153	7.17434e-05	0.000239845	0.000142986	-0.438302	-1.76889	2	-0.923958	0.0473544	0.0769126	0.431847
erysipelotrichaceae_bacterium_i4	0.000153237	0.00011074	0.000305771	0.000525432	-1.10409	-1.76417	2	-2.33074	0.122556	0.0777027	0.283286
prevotella_histicola	5.29827e-05	8.76404e-05	2.39258e-05	3.38652e-05	0.662993	1.75008	2	-0.0795258	1.40551	0.0801047	0.572253
enterocloster_asparagiformis	0.00155815	0.0013703	0.000834094	0.000666919	0.618057	1.72533	2	-0.0840637	1.32018	0.0844675	0.971775
escherichia_coli	0.0224803	0.0871101	0.0111527	0.0242695	1.85477	1.70636	2	-0.275696	3.98524	0.0879404	0.0176536
prevotella_baroniae	0.000170088	0.000116817	0.000106752	7.32437e-05	0.346116	1.69497	2	-0.0541193	0.746352	0.0900809	0.327608
anaerosporobacter_mobilis	1.72667e-05	1.64888e-05	1.26708e-05	1.44437e-05	0.62557	1.66901	2	-0.109067	1.36021	0.0951154	0.125918
peptostreptococcus_anaerobius	5.77736e-05	5.24645e-05	9.06597e-05	7.14488e-05	-0.552984	-1.65985	2	-1.20596	0.0999968	0.0969451	0.598342
oxalobacter_formigenes	0.000239426	0.000768982	0.00181253	0.00497237	-1.1069	-1.65069	2	-2.42122	0.207414	0.0988018	0.0289195
dialister_invisus	0.00325701	0.00759715	0.0149107	0.0224015	-1.50998	-1.64603	2	-3.30798	0.288021	0.0997579	0.965421
phocaeicola_coprophilus	0.00480821	0.00248818	0.0027258	0.00181786	0.293701	1.61679	2	-0.0623465	0.649749	0.105924	0.0149935
trueperella_pyogenes	1.44208e-05	1.66353e-05	1.24625e-05	1.67777e-05	0.63489	1.60938	2	-0.138319	1.4081	0.107534	0.026479
butyricimonas_synergistica	0.000614687	0.00088442	0.00144334	0.00256348	-0.603078	-1.60335	2	-1.34031	0.134149	0.108858	0.252947
bilophila_wadsworthia	0.00591601	0.00591073	0.00409468	0.00476438	0.455583	1.60053	2	-0.102322	1.01349	0.109481	0.60355
butyricicoccus_pullicaecorum	0.000459389	0.000375473	0.000694961	0.000458749	-0.338795	-1.5891	2	-0.756666	0.0790765	0.112039	0.54804
massilioclostridium_coli	0.000703722	0.000517561	0.00135303	0.00120527	-0.419474	-1.58131	2	-0.939405	0.100456	0.113808	0.165218
tyzzerella_nexilis	0.00497852	0.00891166	0.00990178	0.0219864	-1.3402	-1.5682	2	-3.01524	0.334839	0.116835	0.145571
phocaeicola_coprocola	0.0157114	0.029996	0.00746131	0.00526151	0.514949	1.54441	2	-0.13857	1.16847	0.122489	0.241481
schaalia_odontolytica	9.10952e-05	0.000157616	7.5151e-05	8.70562e-05	0.643219	1.52012	2	-0.18613	1.47257	0.128481	0.110091
blautia_obeum	0.0342452	0.0501488	0.0231446	0.0229258	0.432263	1.5162	2	-0.126526	0.991051	0.129469	0.875114
porphyromonas_somerae	0.000356103	0.000186427	0.000393887	0.000348487	-0.260884	-1.50797	2	-0.599972	0.0782026	0.131562	0.165938
alistipes_finegoldii	0.0124526	0.0121576	0.0103029	0.0131867	-0.492064	-1.49988	2	-1.13508	0.150953	0.133647	0.000240029
roseburia_hominis	0.010026	0.017155	0.00938532	0.00978614	0.793904	1.47789	2	-0.258986	1.84679	0.139438	0.00755636
actinomyces_oris	4.53339e-05	5.4708e-05	3.1643e-05	5.36392e-05	0.655625	1.46953	2	-0.21882	1.53007	0.141688	0.216462
porphyromonas_bennonis	4.69325e-05	0.000153931	0.000171585	0.00044415	-0.906338	-1.4651	2	-2.11883	0.306156	0.142894	0.246238
alistipes_senegalensis	0.00245653	0.00351768	0.00191069	0.00170868	0.470629	1.40499	2	-0.185912	1.12717	0.160025	0.319162
enterococcus_faecium	1.36083e-05	1.77304e-05	7.31084e-05	0.00029899	-0.938977	-1.39851	2	-2.25495	0.376995	0.161961	0.0145565
ruminococcus_flavefaciens	5.29539e-05	6.48328e-05	0.000152934	0.000170334	-0.492514	-1.38442	2	-1.1898	0.204767	0.166231	0.00115938
roseburia_faecis	0.00583212	0.0146335	0.00977362	0.0169084	-0.749014	-1.37618	2	-1.81578	0.317753	0.168765	0.427258
mageeibacillus_indolicus	9.85417e-06	1.24531e-05	2.13583e-05	1.68462e-05	-0.555334	-1.34983	2	-1.3617	0.251031	0.177071	0.342569
anaerotruncus_sp_g3_2012	0.000242344	0.000224757	0.000256158	0.000146285	0.302229	1.34658	2	-0.137677	0.742134	0.178116	0.0115109
bifidobacterium_scardovii	2.0929e-05	4.18595e-05	8.44128e-05	0.000193729	-0.810623	-1.33357	2	-2.00203	0.380782	0.182345	0.0584757
culturomica_massiliensis	0.00331343	0.00291747	0.00206715	0.00178922	0.513999	1.32807	2	-0.244574	1.27257	0.184155	0.859874
bacteroides_cellulosilyticus	0.0290817	0.044152	0.0153937	0.0217114	0.876645	1.30259	2	-0.442443	2.19573	0.192716	0.572279
fusicatenibacter_saccharivorans	0.00635206	0.00519352	0.00964147	0.00686188	-0.408179	-1.30044	2	-1.02338	0.207023	0.193451	0.947224
coprococcus_eutactus	0.000924359	0.00128916	0.00221203	0.00336698	-0.497965	-1.29339	2	-1.25258	0.256647	0.195875	0.0953149
dielma_fastidiosa	0.000296456	0.000421625	0.000217387	0.000512952	0.701235	1.28641	2	-0.36718	1.76965	0.1983	0.142319
collinsella_aerofaciens	0.00770317	0.0170332	0.00735668	0.011007	0.881521	1.28359	2	-0.464535	2.22758	0.199286	0.00973074
oribacterium_sp_oral_taxon_078	1.73792e-05	1.6027e-05	3.51544e-05	4.13631e-05	-0.522916	-1.25987	2	-1.33643	0.290594	0.207717	0.505048
lactococcus_lactis	7.8625e-05	0.000169587	0.000212238	0.00039414	-0.567387	-1.25671	2	-1.4523	0.317528	0.20886	0.106828
adlercreutzia_mucosicola	2.44348e-05	5.74552e-05	1.81583e-05	1.41023e-05	0.969668	1.25246	2	-0.547789	2.48712	0.210403	0.109124
rothia_mucilaginosa	5.26945e-05	7.69778e-05	4.52692e-05	0.00010516	0.720398	1.2513	2	-0.408013	1.84881	0.210825	0.0353301
emergencia_timonensis	0.00204907	0.0028824	0.0014933	0.000835046	0.649494	1.23712	2	-0.379519	1.67851	0.216044	0.2875
blautia_hansenii	0.00137764	0.00151566	0.00107392	0.00105164	0.418081	1.23119	2	-0.247483	1.08364	0.21825	0.405386
streptococcus_infantis	5.51563e-05	8.2404e-05	4.43042e-05	8.96307e-05	0.684759	1.22607	2	-0.409895	1.77941	0.220171	0.103337
coprococcus_comes	0.00377243	0.00293218	0.00634717	0.00668078	-0.309299	-1.21252	2	-0.809271	0.190674	0.225314	0.146827
catabacter_hongkongensis	0.000114783	0.000146716	0.000135421	0.000256187	-0.654856	-1.1969	2	-1.72723	0.417514	0.231346	0.143987
eubacterium_limosum	0.000109431	8.94172e-05	0.000164113	0.000195486	-0.506884	-1.18128	2	-1.34791	0.334143	0.23749	0.698026
ruminococcaceae_bacterium_d16	0.00234363	0.00149862	0.0037914	0.00315928	-0.246769	-1.16951	2	-0.660331	0.166793	0.242196	0.0728707
prevotella_bivia	0.000290393	0.000241785	0.000194936	0.000108007	0.45963	1.16226	2	-0.315473	1.23473	0.245128	0.801182
gabonia_massiliensis	0.000159492	0.00021813	0.000193573	0.000205241	-0.335479	-1.15626	2	-0.904157	0.2332	0.247577	0.382646
bacteroides_caccae	0.00862058	0.0117037	0.0109258	0.0172901	-0.418594	-1.13925	2	-1.13876	0.301566	0.254598	0.438475
fournierella_massiliensis	0.000964366	0.000618249	0.00166693	0.000959242	-0.198147	-1.13121	2	-0.541467	0.145173	0.257966	0.00120516
bacteroides_fragilis	0.0227426	0.0348445	0.0322104	0.061356	-0.875745	-1.11376	2	-2.41689	0.665401	0.265384	0.250473
butyricimonas_sp_marseille_p2440	6.90459e-05	5.97166e-05	5.97897e-05	6.34974e-05	0.377176	1.10253	2	-0.29334	1.04769	0.27023	0.221108
rikenella_microfusus	0.000349263	0.000222198	0.000314085	0.000226413	-0.212073	-1.09133	2	-0.592953	0.168806	0.275129	0.00709475
intestinimonas_massiliensis	0.00152388	0.00152895	0.00370136	0.00437143	-0.286658	-1.08704	2	-0.803522	0.230206	0.277021	1.3715e-06
phocaeicola_barnesiae	0.000525041	0.000289792	0.000549663	0.000586615	-0.428811	-1.07977	2	-1.20718	0.349564	0.280243	0.0876706
enterococcus_cecorum	2.59926e-05	3.55891e-05	2.13841e-05	3.30873e-05	0.523919	1.07101	2	-0.434877	1.48271	0.284165	0.228551
phocaeicola_dorei	0.0273996	0.0199811	0.0347763	0.0285855	-0.296129	-1.06732	2	-0.839933	0.247675	0.285828	0.760487
bifidobacterium_adolescentis	0.00338287	0.00912887	0.00618725	0.0121654	0.635553	1.05511	2	-0.545069	1.81617	0.291376	2.27396e-08
lachnoanaerobaculum_saburreum	4.30431e-05	5.79001e-05	7.21997e-05	0.000102484	-0.312735	-1.05265	2	-0.895039	0.26957	0.292503	0.234588
alistipes_ihumii	0.00108867	0.00231429	0.00352003	0.00658878	-0.750201	-1.05207	2	-2.14782	0.647414	0.292766	0.253668
prevotella_buccalis	0.000446018	0.000373954	0.000365489	0.000288222	0.337961	1.05165	2	-0.29191	0.967833	0.29296	0.459521
odoribacter_splanchnicus	0.00468528	0.00334842	0.00329385	0.00382075	0.273597	1.03776	2	-0.243141	0.790335	0.299381	0.595473
holdemania_filiformis	0.00144928	0.00209025	0.00127473	0.000736407	0.356627	1.03297	2	-0.320049	1.0333	0.301616	0.312008
intestinimonas_butyriciproducens	0.00347372	0.00437187	0.00264827	0.00178588	0.233309	0.997493	2	-0.225126	0.691745	0.318525	0.784464
anaerostipes_caccae	0.000146933	0.000113119	0.000127548	8.6926e-05	0.199457	0.997114	2	-0.19261	0.591525	0.318709	0.623973
streptococcus_parasanguinis	0.000576411	0.000947496	0.000311815	0.000925472	0.501481	0.984036	2	-0.497367	1.50033	0.325098	0.67335
oscillibacter_sp_kle_1745	0.00826688	0.00928622	0.00909844	0.00860894	-0.259317	-0.967761	2	-0.784511	0.265876	0.333164	0.291814
lachnospiraceae_bacterium_oral_t	6.48538e-05	3.89915e-05	9.44767e-05	6.01214e-05	-0.2346	-0.966941	2	-0.710136	0.240937	0.333574	0.321961
ruminococcus_bicirculans	0.0054007	0.00921914	0.0130758	0.0280287	-0.614909	-0.957243	2	-1.87397	0.644147	0.338445	0.45656
senegalimassilia_anaerobia	0.000219564	0.000841964	0.000322669	0.000692307	0.825258	0.936029	2	-0.902793	2.55331	0.349258	1.45043e-05
treponema_succinifaciens	4.61403e-05	3.60865e-05	4.97003e-05	3.8741e-05	0.164266	0.90596	2	-0.191115	0.519647	0.364957	0.025268
butyricimonas_virosa	0.00215255	0.00341249	0.00127999	0.0012825	0.322564	0.903456	2	-0.377221	1.02235	0.366284	0.337772
oscillibacter_ruminantium	3.22401e-05	3.43937e-05	6.31124e-05	4.77402e-05	-0.194597	-0.903244	2	-0.616866	0.227671	0.366397	0.000366266
enterocloster_citroniae	0.00142886	0.000908115	0.00115537	0.000653593	0.221685	0.891135	2	-0.265899	0.709269	0.372857	0.951285
holdemania_massiliensis	0.000646289	0.00096601	0.000462122	0.000404554	0.240662	0.88312	2	-0.293465	0.77479	0.377171	0.557774
veillonella_sp_acp1	0.000112459	0.000310593	6.53033e-05	0.000204092	0.515745	0.87906	2	-0.634188	1.66568	0.379369	0.933164
sellimonas_intestinalis	0.000175892	0.000201067	0.000410815	0.00111488	-0.497354	-0.877994	2	-1.60763	0.61292	0.379947	0.270972
bacteroides_neonati	0.000305468	0.000157463	0.000259886	0.00014917	-0.151603	-0.877671	2	-0.490159	0.186954	0.380122	0.00183305
dorea_formicigenerans	0.00232527	0.00105582	0.00317163	0.00238203	-0.198785	-0.867928	2	-0.64769	0.250121	0.385434	0.417127
blautia_producta	0.000296063	0.000282205	0.000229925	0.000269874	0.361787	0.862679	2	-0.46019	1.18376	0.388314	0.650981
bacterium_ms4	2.35473e-05	3.89054e-05	2.7319e-05	3.34998e-05	0.466132	0.859752	2	-0.596521	1.52879	0.389926	0.0288137
gordonibacter_pamelaeae	0.000456164	0.000441283	0.000854593	0.00163894	-0.352589	-0.859394	2	-1.15673	0.451552	0.390123	0.233444
alistipes_indistinctus	0.00184495	0.00245033	0.0018431	0.00314883	0.316867	0.822363	2	-0.438346	1.07208	0.410871	0.14424
prevotella_pallens	9.29154e-05	0.000191674	5.85309e-05	6.88546e-05	0.29759	0.805875	2	-0.42619	1.02137	0.420315	0.448489
parabacteroides_gordonii	0.00165901	0.00146288	0.00171537	0.00247738	-0.452101	-0.797226	2	-1.5636	0.659401	0.42532	0.17657
bacteroides_stercoris	0.0197864	0.0375859	0.0110708	0.0161275	0.319622	0.793736	2	-0.469631	1.10887	0.427349	0.235181
catonella_morbi	5.43052e-05	6.26163e-05	4.72664e-05	4.72095e-05	0.213917	0.79149	2	-0.315815	0.743649	0.428658	0.642489
parasutterella_excrementihominis	0.00124846	0.00249747	0.00241284	0.00467057	-0.384243	-0.786766	2	-1.34147	0.572987	0.431419	0.312199
phascolarctobacterium_succinatut	0.000948674	0.00227548	0.000547231	0.000505606	0.304804	0.786615	2	-0.454673	1.06428	0.431507	0.250118
bacteroides_ovatus	0.0383683	0.0416176	0.0222349	0.0277157	0.367019	0.782609	2	-0.552159	1.2862	0.433857	0.471701
odoribacter_laneus	0.0026524	0.00689934	0.00387365	0.0107402	-0.502361	-0.781343	2	-1.76254	0.757812	0.434601	0.757168
bacteroides_fluxus	0.00410586	0.00231569	0.00242476	0.00192459	0.189649	0.778616	2	-0.287752	0.667051	0.436206	0.0210007
sporobacter_termitidis	1.70083e-05	2.12909e-05	3.85835e-05	2.82312e-05	-0.152186	-0.775508	2	-0.536815	0.232444	0.438039	6.86328e-06
ruminococcus_albus	1.31083e-05	2.16216e-05	3.49381e-05	5.88746e-05	-0.379813	-0.76216	2	-1.35656	0.596929	0.445965	0.0231885
pseudobutyrivibrio_ruminis	3.78109e-05	2.86179e-05	3.80419e-05	2.52956e-05	0.22359	0.756322	2	-0.355841	0.803021	0.449456	0.178531
clostridium_phoceensis	0.00469856	0.00624001	0.00573562	0.00668633	-0.210344	-0.728543	2	-0.776231	0.355544	0.466281	0.952752
bittarella_massiliensis	0.000256459	0.000164109	0.000369075	0.000282086	-0.134948	-0.710197	2	-0.507378	0.237481	0.477582	0.0319003
lactonifactor_longoviformis	0.000530023	0.000543179	0.000610673	0.000310476	0.257683	0.710154	2	-0.453514	0.96888	0.477609	0.0457556
eubacterium_sp_14_2	0.00011857	8.64266e-05	0.000138865	0.000112198	-0.176076	-0.704207	2	-0.666144	0.313992	0.481304	0.902035
prevotella_intermedia	2.20872e-05	2.70942e-05	1.28875e-05	1.55844e-05	0.42994	0.671318	2	-0.825327	1.68521	0.502018	0.785285
enterococcus_gallinarum	1.62917e-05	2.01832e-05	1.51375e-05	1.50626e-05	0.233326	0.667808	2	-0.451481	0.918134	0.504256	0.443953
agathobaculum_desmolans	0.000255542	0.000198161	0.000295244	0.000165884	0.139588	0.659442	2	-0.275297	0.554472	0.509612	0.0250395
clostridium_sp_kle_1755	0.00355324	0.00565646	0.00199992	0.00502347	0.58201	0.651661	2	-1.1685	2.33252	0.51462	0.991086
prevotella_bergensis	0.000105978	0.000197851	9.78316e-05	0.000122168	0.512605	0.65019	2	-1.03264	2.05785	0.515569	0.328071
veillonella_seminalis	3.51663e-05	2.87477e-05	6.03903e-05	4.12537e-05	-0.278404	-0.649028	2	-1.11916	0.562348	0.51632	0.337985
blautia_hydrogenotrophica	0.000559652	0.000469967	0.000436919	0.000295283	0.138291	0.648649	2	-0.279578	0.55616	0.516565	0.368281
eubacterium_pyruvativorans	1.30042e-05	1.30008e-05	2.49006e-05	2.51022e-05	-0.208963	-0.639599	2	-0.849313	0.431387	0.522433	0.0292417
varibaculum_cambriense	2.84803e-05	3.3873e-05	3.20968e-05	3.59642e-05	-0.226523	-0.63676	2	-0.923781	0.470734	0.524281	0.602602
anaerotignum_lactatifermentans	0.000943329	0.000818227	0.00148091	0.00162126	-0.254625	-0.629766	2	-1.04708	0.537835	0.528848	0.424569
prevotella_amnii	0.000184595	0.000113446	0.000140644	8.81962e-05	0.12908	0.629458	2	-0.272847	0.531007	0.529049	0.247506
bifidobacterium_bifidum	0.000314043	0.00133284	0.000668066	0.00233582	-0.454221	-0.596788	2	-1.94599	1.03755	0.550649	0.498048
bacteroides_coprosuis	2.68523e-05	4.59824e-05	1.91589e-05	4.66339e-05	-0.440788	-0.586178	2	-1.91465	1.03307	0.557756	0.0323591
eubacterium_ventriosum	0.0024059	0.00188979	0.00359095	0.00553225	-0.178585	-0.574383	2	-0.787979	0.43081	0.565709	0.191538
phocaeicola_plebeius	0.010337	0.00815537	0.00819384	0.00689613	-0.169016	-0.573752	2	-0.746392	0.408361	0.566136	0.0109526
prevotella_stercorea	0.00203774	0.00127585	0.00149242	0.00210403	0.152681	0.559233	2	-0.382435	0.687796	0.576002	0.343605
bifidobacterium_angulatum	9.28779e-05	0.000204245	0.000361686	0.000867122	-0.329382	-0.555306	2	-1.49197	0.833202	0.578686	0.00042843
enterococcus_faecalis	2.35255e-05	4.16455e-05	2.9274e-05	4.0681e-05	0.347949	0.554303	2	-0.882391	1.57829	0.579372	0.0998046
faecalibacterium_prausnitzii	0.0245277	0.0312125	0.0244904	0.0268799	0.180338	0.545081	2	-0.468122	0.828798	0.585698	0.365276
eggerthella_lenta	0.00154608	0.00151034	0.00290611	0.0111642	-0.308708	-0.54206	2	-1.42494	0.807528	0.587777	0.253593
clostridium_sp_m62_1	0.00226491	0.00154529	0.00299368	0.00165394	-0.124703	-0.533399	2	-0.582931	0.333525	0.593758	0.265266
roseburia_inulinivorans	0.00668792	0.00484171	0.00884578	0.00689489	-0.123828	-0.532299	2	-0.57978	0.332124	0.594519	0.258109
eubacterium_rectale	0.0257491	0.0257863	0.0308172	0.0362771	-0.246209	-0.527872	2	-1.16039	0.66797	0.597588	0.823014
lachnospira_eligens	0.00657899	0.00895381	0.00794984	0.00827434	-0.255917	-0.509223	2	-1.24094	0.729108	0.610596	0.82151
bifidobacterium_animalis	5.17803e-05	0.000141834	8.79783e-05	0.000187732	-0.417311	-0.503913	2	-2.04046	1.20584	0.614322	0.817197
holdemanella_biformis	0.000406965	0.000599882	0.000472977	0.000411542	-0.140692	-0.502745	2	-0.689194	0.40781	0.615144	0.951632
amedibacillus_dolichus	0.00084196	0.00240027	0.00050104	0.000339349	0.217416	0.485739	2	-0.659878	1.09471	0.627152	0.155889
phocaeicola_salanitronis	0.000516897	0.00045518	0.000433275	0.000363634	-0.162342	-0.48318	2	-0.820874	0.49619	0.628968	0.0661779
alistipes_communis	0.00586632	0.00828695	0.00594386	0.00503054	0.273669	0.478693	2	-0.846863	1.3942	0.632157	0.374561
prevotella_salivae	8.38542e-05	6.26736e-05	6.33742e-05	4.95241e-05	0.100078	0.473099	2	-0.314535	0.514692	0.636142	0.15711
ligilactobacillus_ruminis	5.3321e-05	7.23386e-05	6.34073e-05	5.49075e-05	0.175423	0.465978	2	-0.562441	0.913286	0.641231	0.124211
lactobacillus_acidophilus	2.61473e-05	7.10914e-05	2.67333e-05	2.90758e-05	0.183209	0.458573	2	-0.59985	0.966268	0.64654	0.489927
bifidobacterium_thermophilum	8.02917e-06	1.39102e-05	2.58466e-05	3.13734e-05	-0.170502	-0.456299	2	-0.902882	0.561878	0.648175	7.89098e-06
acidaminococcus_intestini	0.00144273	0.00686708	0.000798318	0.00314094	0.378378	0.444382	2	-1.2905	2.04726	0.656767	0.664307
acidaminococcus_fermentans	4.323e-05	2.93311e-05	6.32946e-05	6.06855e-05	-0.0848075	-0.443274	2	-0.459796	0.290181	0.657568	0.0071712
paraprevotella_xylaniphila	0.00150978	0.00276588	0.001037	0.00131109	0.160177	0.442264	2	-0.549684	0.870037	0.658298	0.29325
selenomonas_bovis	1.58e-05	1.72177e-05	3.16624e-05	5.10136e-05	0.141895	0.433477	2	-0.499695	0.783485	0.664668	1.95545e-07
bacteroides_uniformis	0.103434	0.0900523	0.0788284	0.0801088	-0.158223	-0.432125	2	-0.87588	0.559433	0.66565	0.0250072
enorma_massiliensis	2.1317e-05	3.15951e-05	3.68298e-05	4.13432e-05	0.170521	0.43201	2	-0.603123	0.944165	0.665734	0.000269661
lacrimispora_saccharolytica	0.000293189	0.000349037	0.00028363	0.000236051	0.173681	0.428696	2	-0.620391	0.967754	0.668145	0.557555
bacteroides_oleiciplenus	0.00603972	0.00404064	0.00406979	0.00239386	0.0769993	0.420663	2	-0.281764	0.435763	0.674001	0.00292518
parabacteroides_goldsteinii	0.00274339	0.00800981	0.0045836	0.00910046	0.324705	0.415117	2	-1.20841	1.85782	0.678056	0.0580178
eggerthella_sp_yy7918	6.26328e-05	8.31794e-05	9.93568e-05	0.000201651	-0.233314	-0.407275	2	-1.35613	0.889504	0.683806	0.445677
prevotella_disiens	0.000272755	0.000202776	0.00025228	0.000235937	0.136329	0.402826	2	-0.526997	0.799655	0.687076	0.765077
clostridioides_difficile	0.000914899	0.000876162	0.000920195	0.000915931	-0.200915	-0.399284	2	-1.18716	0.785332	0.689684	0.499591
gabonibacter_massiliensis	0.000126766	0.000129351	0.000113673	9.98561e-05	-0.110216	-0.389211	2	-0.665248	0.444815	0.69712	0.170816
merdibacter_massiliensis	0.000446197	0.000313737	0.000712151	0.000543742	-0.0696678	-0.368021	2	-0.440703	0.301368	0.712857	7.67349e-05
bacteroides_pyogenes	0.000195188	0.000108642	0.000161098	7.80766e-05	0.0644426	0.355766	2	-0.290587	0.419472	0.722016	0.236878
blautia_torques	0.00978246	0.0111975	0.00896033	0.0127484	0.203676	0.353385	2	-0.925984	1.33334	0.7238	0.729278
roseburia_intestinalis	0.007037	0.00911613	0.0106304	0.0175977	-0.109835	-0.331243	2	-0.759742	0.540071	0.740461	0.092488
streptococcus_anginosus	2.01945e-05	4.22591e-05	1.67517e-05	2.92773e-05	-0.167006	-0.314369	2	-1.20824	0.87423	0.753241	0.212512
bacteroides_sp_d2	0.0128959	0.0120863	0.00904701	0.0127725	0.155125	0.309713	2	-0.826575	1.13682	0.756779	0.474186
robinsoniella_peoriensis	2.435e-05	1.71218e-05	2.75792e-05	1.49375e-05	0.0648705	0.307979	2	-0.34797	0.47771	0.758098	0.133458
bacteroides_salyersiae	0.0025832	0.00171526	0.00217485	0.00161903	0.0586272	0.304863	2	-0.318294	0.435548	0.760471	0.317149
alistipes_shahii	0.0125735	0.0114227	0.0147973	0.0147062	-0.0793122	-0.285312	2	-0.624161	0.465537	0.775405	0.589689
collinsella_intestinalis	0.000223588	0.000876398	0.000180598	0.000679831	0.208334	0.283837	2	-1.23029	1.64696	0.776535	0.990326
bacteroides_faecis	0.00335726	0.00982578	0.00288517	0.00664918	-0.16493	-0.254582	2	-1.43471	1.10485	0.799046	0.367253
acetivibrio_ethanolgignens	0.000350332	0.000225933	0.000448824	0.000237506	-0.0565962	-0.246753	2	-0.506149	0.392956	0.805099	0.143516
campylobacter_coli	3.06792e-05	2.83475e-05	2.68333e-05	2.22125e-05	0.086405	0.245462	2	-0.603534	0.776344	0.806099	0.816463
alloprevotella_tannerae	0.000124089	9.83021e-05	9.70337e-05	7.43358e-05	0.0558096	0.225097	2	-0.430145	0.541764	0.821904	0.185802
ruminococcus_gauvreauii	4.14401e-05	3.43836e-05	6.46115e-05	8.81987e-05	-0.0626216	-0.222176	2	-0.615058	0.489815	0.824177	0.00679385
mobiluncus_curtisii	2.05805e-05	2.48231e-05	3.08068e-05	3.2541e-05	-0.0575257	-0.19652	2	-0.631259	0.516208	0.844203	0.0537722
sutterella_wadsworthensis	0.00104483	0.00221993	0.00119721	0.00374159	-0.110384	-0.195244	2	-1.2185	0.997736	0.845202	0.938218
adlercreutzia_equolifaciens	0.000776199	0.0010638	0.000821821	0.000522361	0.104855	0.193236	2	-0.958688	1.1684	0.846774	0.601934
allobaculum_stercoricanis	2.41875e-05	1.66202e-05	3.35335e-05	2.68872e-05	0.0335847	0.192018	2	-0.309226	0.376395	0.847728	0.000287913
prevotella_nanceiensis	8.98158e-05	0.000134276	8.10971e-05	0.000196539	0.079794	0.178633	2	-0.795725	0.955313	0.858226	0.930997
barnesiella_intestinihominis	0.0117884	0.0162587	0.0118316	0.0135117	-0.0549951	-0.162564	2	-0.718059	0.608069	0.870862	0.79291
beduini_massiliensis	1.27042e-05	1.28707e-05	2.35935e-05	3.83187e-05	-0.0516857	-0.1605	2	-0.682862	0.579491	0.872487	0.000258285
paraprevotella_clara	0.00262742	0.0066058	0.00226074	0.00442354	0.0768486	0.152499	2	-0.910851	1.06455	0.878793	0.800558
veillonella_parvula	0.000242614	0.000504189	0.000420359	0.00171643	-0.100506	-0.143244	2	-1.47572	1.27471	0.886098	0.179319
phocaeicola_vulgatus	0.101364	0.0725878	0.0925333	0.068167	0.0409944	0.137531	2	-0.543228	0.625217	0.890611	0.731881
bifidobacterium_dentium	9.77216e-05	0.000197524	0.000211452	0.000349988	0.0688905	0.135279	2	-0.929235	1.06702	0.892391	0.00407976
dorea_longicatena	0.00325492	0.00529188	0.00622738	0.00813574	-0.0681465	-0.127245	2	-1.11783	0.981538	0.898746	0.0263726
parabacteroides_johnsonii	0.0055937	0.00888972	0.00453046	0.00345804	0.0401001	0.123671	2	-0.595425	0.675625	0.901576	0.337311
anaerobutyricum_hallii	0.00471448	0.00327936	0.00536726	0.00696411	0.0364481	0.115195	2	-0.583703	0.656599	0.908291	0.336911
adlercreutzia_caecimuris	1.76948e-05	3.60543e-05	2.24119e-05	2.63651e-05	0.084875	0.109103	2	-1.43987	1.60962	0.913121	0.445929
lachnospira_multipara	1.06083e-05	1.19446e-05	1.40833e-05	1.34278e-05	0.044109	0.103172	2	-0.793851	0.882069	0.917827	0.22042
prevotella_corporis	0.000504161	0.000732358	0.000344509	0.000347075	0.0455281	0.101589	2	-0.832867	0.923923	0.919083	0.170109
blautia_gnavus	0.00233624	0.00420456	0.00481507	0.0173442	-0.0819668	-0.101543	2	-1.6641	1.50017	0.919119	0.0355713
streptococcus_thermophilus	0.00254082	0.00849168	0.00160476	0.00271524	-0.0586046	-0.0832982	2	-1.43757	1.32036	0.933614	0.0888127
eubacterium_ramulus	0.00338373	0.00378992	0.00402977	0.0039022	0.047662	0.082693	2	-1.08203	1.17735	0.934096	0.509456
stomatobaculum_longum	0.000111108	9.05892e-05	0.000138988	6.70841e-05	-0.0172907	-0.079139	2	-0.445521	0.41094	0.936922	0.133157
faecalitalea_cylindroides	0.00130456	0.000710184	0.00161245	0.00101089	-0.0162353	-0.0782937	2	-0.422668	0.390198	0.937594	0.114779
prevotella_copri	0.00723558	0.0344217	0.00798107	0.0330515	-0.0651757	-0.0752112	2	-1.76365	1.6333	0.940047	0.946894
prevotella_multiformis	4.77933e-05	6.78267e-05	7.8171e-05	0.000129551	0.0388809	0.0749249	2	-0.978225	1.05599	0.940274	0.0362941
ruminococcus_faecis	0.00770043	0.0124697	0.00688716	0.00678256	-0.0248231	-0.0745907	2	-0.677094	0.627448	0.94054	0.459554
bacterium_lf_3	0.00217167	0.00281109	0.00293226	0.00405726	-0.0382857	-0.0731883	2	-1.06359	0.987015	0.941656	0.401199
eubacterium_plexicaudatum	0.000177963	0.000142988	0.000246864	0.000279438	-0.0206129	-0.068236	2	-0.612694	0.571469	0.945598	0.0621445
lachnobacterium_bovis	2.44375e-05	2.2664e-05	3.15624e-05	2.80051e-05	-0.0183644	-0.055196	2	-0.670482	0.633753	0.955982	0.210484
streptococcus_salivarius	0.00133215	0.0020426	0.00138287	0.00496725	-0.0185108	-0.0331067	2	-1.1144	1.07737	0.973589	0.953476
tannerella_forsythia	4.65245e-05	6.70964e-05	7.94758e-05	0.000138212	0.0145352	0.0270122	2	-1.04014	1.06921	0.97845	0.0329051
flavonifractor_plautii	0.00628073	0.00658165	0.00583781	0.00680651	-0.00732059	-0.0225113	2	-0.644704	0.630063	0.98204	0.672102

## Sheet: S05
var_name	case_mean	case_sd	control_mean	control_sd	reg_coeff_diag	t_val_diag	dof_diag	lb_ci_diag	ub_ci_diag	p_val_diag	p_val_apo	p_val_sex
micro_ex_forluli_lum	-369.802	16.7124	-368.789	17.9795	2.26211	0.325228	44	-11.7557	16.2799	0.74655	0.423965	0.393662
ex_foru	4966.49	80.8416	4954.28	34.0602	31.9438	0.863387	44	-42.6212	106.509	0.392607	0.365477	0.797304

## Sheet: S06
Rxn	Mean	StDev
Micro_EX_for[luLI]_[luM]	369.278	17.216	369.28	17.22	369.28 (17.22)
Micro_EX_h[luLI]_[luM]	353.13	26.3173	353.13	26.32	353.13 (26.32)
Micro_EX_co2[luLI]_[luM]	348.558	40.1186	348.56	40.12	348.56 (40.12)
Micro_EX_ac[luLI]_[luM]	248.175	133.229	248.17	133.23	248.17 (133.23)
Micro_EX_h2o[luLI]_[luM]	198.799	72.2182	198.8	72.22	198.8 (72.22)
Micro_EX_ser_L[luLI]_[luM]	125.052	60.1879	125.05	60.19	125.05 (60.19)
Micro_EX_nh4[luLI]_[luM]	115.138	61.5865	115.14	61.59	115.14 (61.59)
Micro_EX_trp_L[luLI]_[luM]	107.788	24.1412	107.79	24.14	107.79 (24.14)
Micro_EX_glyc[luLI]_[luM]	96.6699	66.8969	96.67	66.9	96.67 (66.9)
Micro_EX_lac_D[luLI]_[luM]	91.6568	121.882	91.66	121.88	91.66 (121.88)
Micro_EX_glc_D[luLI]_[luM]	61.7741	61.1219	61.77	61.12	61.77 (61.12)
Micro_EX_orn[luLI]_[luM]	60.202	16.3346	60.2	16.33	60.2 (16.33)
Micro_EX_gly[luLI]_[luM]	54.2486	30.7642	54.25	30.76	54.25 (30.76)
Micro_EX_etoh[luLI]_[luM]	47.4086	89.0151	47.41	89.02	47.41 (89.02)
Micro_EX_glyc3p[luLI]_[luM]	46.0295	25.8811	46.03	25.88	46.03 (25.88)
Micro_EX_fru[luLI]_[luM]	23.9886	75.9805	23.99	75.98	23.99 (75.98)
Micro_EX_cholate[luLI]_[luM]	23.634	0.374389	23.63	0.37	23.63 (0.37)
Micro_EX_but[luLI]_[luM]	18.928	21.5491	18.93	21.55	18.93 (21.55)
Micro_EX_mal_L[luLI]_[luM]	16.9242	19.6821	16.92	19.68	16.92 (19.68)
Micro_EX_phe_L[luLI]_[luM]	13.4199	16.1396	13.42	16.14	13.42 (16.14)
Micro_EX_val_L[luLI]_[luM]	12.5095	19.4119	12.51	19.41	12.51 (19.41)
Micro_EX_gsn[luLI]_[luM]	12.3279	6.10006	12.33	6.1	12.33 (6.1)
Micro_EX_dchac[luLI]_[luM]	12.0131	0.0183417	12.01	0.02	12.01 (0.02)
Micro_EX_his_L[luLI]_[luM]	10.7054	14.0133	10.71	14.01	10.71 (14.01)
Micro_EX_adn[luLI]_[luM]	9.25274	6.41538	9.25	6.42	9.25 (6.42)
Micro_EX_h2s[luLI]_[luM]	9.07497	9.39189	9.07	9.39	9.07 (9.39)
Micro_EX_3mop[luLI]_[luM]	8.72967	8.70833	8.73	8.71	8.73 (8.71)
Micro_EX_taur[luLI]_[luM]	8.58753	8.7232	8.59	8.72	8.59 (8.72)
Micro_EX_ppa[luLI]_[luM]	8.49691	13.5823	8.5	13.58	8.5 (13.58)
Micro_EX_cytd[luLI]_[luM]	8.04607	4.92961	8.05	4.93	8.05 (4.93)
Micro_EX_ppi[luLI]_[luM]	7.8509	6.00126	7.85	6	7.85 (6)
Micro_EX_fald[luLI]_[luM]	7.32798	25.5519	7.33	25.55	7.33 (25.55)
Micro_EX_asp_L[luLI]_[luM]	6.93493	42.5525	6.93	42.55	6.93 (42.55)
Micro_EX_meoh[luLI]_[luM]	6.73352	25.418	6.73	25.42	6.73 (25.42)
Micro_EX_cys_L[luLI]_[luM]	5.84712	8.68986	5.85	8.69	5.85 (8.69)
Micro_EX_h2[luLI]_[luM]	5.75239	29.8911	5.75	29.89	5.75 (29.89)
Micro_EX_C02528[luLI]_[luM]	5.59755	7.96235	5.6	7.96	5.6 (7.96)
Micro_EX_bhb[luLI]_[luM]	4.94951	13.2472	4.95	13.25	4.95 (13.25)
Micro_EX_tyr_L[luLI]_[luM]	4.8304	3.71082	4.83	3.71	4.83 (3.71)
Micro_EX_fum[luLI]_[luM]	4.50152	12.5487	4.5	12.55	4.5 (12.55)
Micro_EX_malt[luLI]_[luM]	3.87223	12.0255	3.87	12.03	3.87 (12.03)
Micro_EX_leu_L[luLI]_[luM]	3.64381	14.597	3.64	14.6	3.64 (14.6)
Micro_EX_acac[luLI]_[luM]	3.58281	6.91188	3.58	6.91	3.58 (6.91)
Micro_EX_pydx5p[luLI]_[luM]	3.3033	4.15012	3.3	4.15	3.3 (4.15)
Micro_EX_mqn8[luLI]_[luM]	3.28515	4.95006	3.29	4.95	3.29 (4.95)
Micro_EX_pydx[luLI]_[luM]	2.54235	3.60111	2.54	3.6	2.54 (3.6)
Micro_EX_glyclt[luLI]_[luM]	2.29425	6.91498	2.29	6.91	2.29 (6.91)
Micro_EX_HC02194[luLI]_[luM]	2.01038	4.53973	2.01	4.54	2.01 (4.54)
Micro_EX_thf[luLI]_[luM]	1.84593	2.65346	1.85	2.65	1.85 (2.65)
Micro_EX_ala_L[luLI]_[luM]	1.81675	8.85174	1.82	8.85	1.82 (8.85)
Micro_EX_lys_L[luLI]_[luM]	1.74695	2.46644	1.75	2.47	1.75 (2.47)
Micro_EX_lnlncg[luLI]_[luM]	1.69882	3.28253	1.7	3.28	1.7 (3.28)
Micro_EX_so3[luLI]_[luM]	1.39724	3.81564	1.4	3.82	1.4 (3.82)
Micro_EX_isobut[luLI]_[luM]	1.32201	3.93991	1.32	3.94	1.32 (3.94)
Micro_EX_glyb[luLI]_[luM]	1.00795	5.84928	1.01	5.85	1.01 (5.85)
Micro_EX_rib_D[luLI]_[luM]	0.767653	1.37299	0.77	1.37	0.77 (1.37)
Micro_EX_pydxn[luLI]_[luM]	0.662035	1.46905	0.66	1.47	0.66 (1.47)
Micro_EX_ptrc[luLI]_[luM]	0.619958	2.21941	0.62	2.22	0.62 (2.22)
Micro_EX_arab_D[luLI]_[luM]	0.410702	2.28236	0.41	2.28	0.41 (2.28)
Micro_EX_oxa[luLI]_[luM]	0.388923	2.98312	0.39	2.98	0.39 (2.98)
Micro_EX_nac[luLI]_[luM]	0.265241	0.00110171	0.27	0	0.27 (0)
Micro_EX_actn_R[luLI]_[luM]	0.219963	0.913276	0.22	0.91	0.22 (0.91)
Micro_EX_gthrd[luLI]_[luM]	0.198921	0.000491444	0.2	0	0.2 (0)
Micro_EX_isoval[luLI]_[luM]	0.187332	0.344411	0.19	0.34	0.19 (0.34)
Micro_EX_7dhcdchol[luLI]_[luM]	0.174086	0.708333	0.17	0.71	0.17 (0.71)
Micro_EX_HC02191[luLI]_[luM]	0.163355	0.0679963	0.16	0.07	0.16 (0.07)
Micro_EX_hdca[luLI]_[luM]	0.116268	0.562519	0.12	0.56	0.12 (0.56)
Micro_EX_glcn[luLI]_[luM]	0.109615	0.364993	0.11	0.36	0.11 (0.36)
Micro_EX_cbl1[luLI]_[luM]	0.0993191	0.00471744	0.1	0	0.1 (0)
Micro_EX_ch4s[luLI]_[luM]	0.0966079	0.166545	0.1	0.17	0.1 (0.17)
Micro_EX_3dhcdchol[luLI]_[luM]	0.095892	0.399513	0.1	0.4	0.1 (0.4)
Micro_EX_gcald[luLI]_[luM]	0.0925241	0.641026	0.09	0.64	0.09 (0.64)
Micro_EX_ocdca[luLI]_[luM]	0.0923705	0.175806	0.09	0.18	0.09 (0.18)
Micro_EX_akg[luLI]_[luM]	0.084424	0.562028	0.08	0.56	0.08 (0.56)
Micro_EX_dopa[luLI]_[luM]	0.0763022	0.428975	0.08	0.43	0.08 (0.43)
Micro_EX_mnl[luLI]_[luM]	0.0675254	0.917137	0.07	0.92	0.07 (0.92)
Micro_EX_crn[luLI]_[luM]	0.0581756	0.0613546	0.06	0.06	0.06 (0.06)
Micro_EX_mqn7[luLI]_[luM]	0.0552917	0.122923	0.06	0.12	0.06 (0.12)
Micro_EX_ala_D[luLI]_[luM]	0.0218765	0.522474	0.02	0.52	0.02 (0.52)
Micro_EX_h2o2[luLI]_[luM]	0.0185357	0.0288826	0.02	0.03	0.02 (0.03)
Micro_EX_man[luLI]_[luM]	0.00844474	0.0147961	0.01	0.01	0.01 (0.01)
Micro_EX_btd_RR[luLI]_[luM]	0.00510417	0.0240771	0.01	0.02	0.01 (0.02)
Micro_EX_icdchol[luLI]_[luM]	0.00375136	0.0259902	0	0.03	0 (0.03)
Micro_EX_coprost[luLI]_[luM]	0.00337927	0.0234123	0	0.02	0 (0.02)
Micro_EX_2mbut[luLI]_[luM]	0.00262641	0.016261	0	0.02	0 (0.02)
Micro_EX_isocapr[luLI]_[luM]	0.00249628	0.00799326	0	0.01	0 (0.01)
Micro_EX_tym[luLI]_[luM]	0.00139674	0.00317064	0	0	0 (0)
Micro_EX_acetone[luLI]_[luM]	0.000850833	0.00404076	0	0	0 (0)
Micro_EX_btoh[luLI]_[luM]	0.000820096	0.00419357	0	0	0 (0)
Micro_EX_thmmp[luLI]_[luM]	0.000509409	0.00185117	0	0	0 (0)
Micro_EX_5mthf[luLI]_[luM]	0.000182855	0.000726344	0	0	0 (0)
Micro_EX_ddca[luLI]_[luM]	0.000129799	0.022951	0	0.02	0 (0.02)
Micro_EX_ahcys[luLI]_[luM]	4.54e-05	0.000180847	0	0	0 (0)
Micro_EX_pime[luLI]_[luM]	3.61e-07	3.27415e-07	0	0	0 (0)
Micro_EX_tma[luLI]_[luM]	2.37e-13	1.69071e-12	0	0	0 (0)
Micro_EX_core4[luLI]_[luM]	8.93e-14	6.19208e-13	0	0	0 (0)
Micro_EX_tsul[luLI]_[luM]	4.91e-14	1.00349e-12	0	0	0 (0)
Micro_EX_dsT_antigen[luLI]_[luM]	1.46e-14	1.00892e-13	0	0	0 (0)
Micro_EX_sTn_antigen[luLI]_[luM]	1.41e-14	9.74279e-14	0	0	0 (0)
Micro_EX_12dhchol[luLI]_[luM]	0	0	0	0	0 (0)
Micro_EX_12ppd_S[luLI]_[luM]	0	0	0	0	0 (0)
Micro_EX_13ppd[luLI]_[luM]	0	0	0	0	0 (0)
Micro_EX_15dap[luLI]_[luM]	0	0	0	0	0 (0)
Micro_EX_1hibup_S[luLI]_[luM]	0	0	0	0	0 (0)
Micro_EX_1hibupglu_S[luLI]_[luM]	0	0	0	0	0 (0)
Micro_EX_1hmdgluc[luLI]_[luM]	0	0	0	0	0 (0)
Micro_EX_1ohmdz[luLI]_[luM]	0	0	0	0	0 (0)
Micro_EX_2ddglcn[luLI]_[luM]	0	0	0	0	0 (0)
Micro_EX_2hatvacid[luLI]_[luM]	0	0	0	0	0 (0)
Micro_EX_2hatvacidgluc[luLI]_[luM]	0	0	0	0	0 (0)
Micro_EX_2hatvlac[luLI]_[luM]	0	0	0	0	0 (0)
Micro_EX_2hatvlacgluc[luLI]_[luM]	0	0	0	0	0 (0)
Micro_EX_2hibup_S[luLI]_[luM]	0	0	0	0	0 (0)
Micro_EX_2hibupglu_S[luLI]_[luM]	0	0	0	0	0 (0)
Micro_EX_2hyoxplac[luLI]_[luM]	0	0	0	0	0 (0)
Micro_EX_2oh_cbz[luLI]_[luM]	0	0	0	0	0 (0)
Micro_EX_2oh_cbz_glc[luLI]_[luM]	0	0	0	0	0 (0)
Micro_EX_2oh_mtz[luLI]_[luM]	0	0	0	0	0 (0)
Micro_EX_2oh_mtz_glc[luLI]_[luM]	0	0	0	0	0 (0)
Micro_EX_2omfuc[luLI]_[luM]	0	0	0	0	0 (0)
Micro_EX_2omxyl[luLI]_[luM]	0	0	0	0	0 (0)
Micro_EX_2ppoh[luLI]_[luM]	0	0	0	0	0 (0)
Micro_EX_2shchc[luLI]_[luM]	0	0	0	0	0 (0)
Micro_EX_34dhpha[luLI]_[luM]	0	0	0	0	0 (0)
Micro_EX_3ddlhept[luLI]_[luM]	0	0	0	0	0 (0)
Micro_EX_3hibup_S[luLI]_[luM]	0	0	0	0	0 (0)
Micro_EX_3hibupglu_S[luLI]_[luM]	0	0	0	0	0 (0)
Micro_EX_3hphac[luLI]_[luM]	0	0	0	0	0 (0)
Micro_EX_3meacmp[luLI]_[luM]	0	0	0	0	0 (0)
Micro_EX_3oh_cbz[luLI]_[luM]	0	0	0	0	0 (0)
Micro_EX_3oh_cbz_glc[luLI]_[luM]	0	0	0	0	0 (0)
Micro_EX_3oh_dlor[luLI]_[luM]	0	0	0	0	0 (0)
Micro_EX_3oh_dlor_glc[luLI]_[luM]	0	0	0	0	0 (0)
Micro_EX_3oh_mdea[luLI]_[luM]	0	0	0	0	0 (0)
Micro_EX_3oh_mdea_glc[luLI]_[luM]	0	0	0	0	0 (0)
Micro_EX_3oh_mxn[luLI]_[luM]	0	0	0	0	0 (0)
Micro_EX_3oh_mxn_glc[luLI]_[luM]	0	0	0	0	0 (0)
Micro_EX_4ahmmp[luLI]_[luM]	0	0	0	0	0 (0)
Micro_EX_4dh_tpno[luLI]_[luM]	0	0	0	0	0 (0)
Micro_EX_4dh_tpno_1glc[luLI]_[luM]	0	0	0	0	0 (0)
Micro_EX_4hmdgluc[luLI]_[luM]	0	0	0	0	0 (0)
Micro_EX_4hoxpacd[luLI]_[luM]	0	0	0	0	0 (0)
Micro_EX_4mcat[luLI]_[luM]	0	0	0	0	0 (0)
Micro_EX_4oh_dcf[luLI]_[luM]	0	0	0	0	0 (0)
Micro_EX_4oh_dcf_glc[luLI]_[luM]	0	0	0	0	0 (0)
Micro_EX_4oh_kp[luLI]_[luM]	0	0	0	0	0 (0)
Micro_EX_4oh_kp_glc[luLI]_[luM]	0	0	0	0	0 (0)
Micro_EX_4oh_levole[luLI]_[luM]	0	0	0	0	0 (0)
Micro_EX_4oh_levole_glc[luLI]_[luM]	0	0	0	0	0 (0)
Micro_EX_4oh_meth[luLI]_[luM]	0	0	0	0	0 (0)
Micro_EX_4oh_meth_glc[luLI]_[luM]	0	0	0	0	0 (0)
Micro_EX_4oh_propl[luLI]_[luM]	0	0	0	0	0 (0)
Micro_EX_4oh_propl_glc[luLI]_[luM]	0	0	0	0	0 (0)
Micro_EX_4oh_trz[luLI]_[luM]	0	0	0	0	0 (0)
Micro_EX_4oh_trz_glc[luLI]_[luM]	0	0	0	0	0 (0)
Micro_EX_4oh_vcz[luLI]_[luM]	0	0	0	0	0 (0)
Micro_EX_4oh_vcz_glc[luLI]_[luM]	0	0	0	0	0 (0)
Micro_EX_4ohmdz[luLI]_[luM]	0	0	0	0	0 (0)
Micro_EX_5aptn[luLI]_[luM]	0	0	0	0	0 (0)
Micro_EX_5asa[luLI]_[luM]	0	0	0	0	0 (0)
Micro_EX_5fura[luLI]_[luM]	0	0	0	0	0 (0)
Micro_EX_5htrp[luLI]_[luM]	0	0	0	0	0 (0)
Micro_EX_5mta[luLI]_[luM]	0	0	0	0	0 (0)
Micro_EX_5oh_sulfp[luLI]_[luM]	0	0	0	0	0 (0)
Micro_EX_5oh_sulfp_glc[luLI]_[luM]	0	0	0	0	0 (0)
Micro_EX_5ohfvs[luLI]_[luM]	0	0	0	0	0 (0)
Micro_EX_5ohfvsglu[luLI]_[luM]	0	0	0	0	0 (0)
Micro_EX_6bhglz[luLI]_[luM]	0	0	0	0	0 (0)
Micro_EX_6bhglzglc[luLI]_[luM]	0	0	0	0	0 (0)
Micro_EX_6ohfvs[luLI]_[luM]	0	0	0	0	0 (0)
Micro_EX_6ohfvsglu[luLI]_[luM]	0	0	0	0	0 (0)
Micro_EX_7a_czp[luLI]_[luM]	0	0	0	0	0 (0)
Micro_EX_7bhglz[luLI]_[luM]	0	0	0	0	0 (0)
Micro_EX_7bhglzglc[luLI]_[luM]	0	0	0	0	0 (0)
Micro_EX_7ocholate[luLI]_[luM]	0	0	0	0	0 (0)
Micro_EX_7oh_efv[luLI]_[luM]	0	0	0	0	0 (0)
Micro_EX_7oh_efv_glc[luLI]_[luM]	0	0	0	0	0 (0)
Micro_EX_814dioh_efv[luLI]_[luM]	0	0	0	0	0 (0)
Micro_EX_814dioh_efv_glc[luLI]_[luM]	0	0	0	0	0 (0)
Micro_EX_8oh_efv[luLI]_[luM]	0	0	0	0	0 (0)
Micro_EX_8oh_efv_glc[luLI]_[luM]	0	0	0	0	0 (0)
Micro_EX_Cit_Mg[luLI]_[luM]	0	0	0	0	0 (0)
Micro_EX_HC00319[luLI]_[luM]	0	0	0	0	0 (0)
Micro_EX_HC02192[luLI]_[luM]	0	0	0	0	0 (0)
Micro_EX_HC02193[luLI]_[luM]	0	0	0	0	0 (0)
Micro_EX_Lcyst[luLI]_[luM]	0	0	0	0	0 (0)
Micro_EX_Lkynr[luLI]_[luM]	0	0	0	0	0 (0)
Micro_EX_M03134[luLI]_[luM]	0	0	0	0	0 (0)
Micro_EX_N_oh_phtn[luLI]_[luM]	0	0	0	0	0 (0)
Micro_EX_N_oh_phtn_glc[luLI]_[luM]	0	0	0	0	0 (0)
Micro_EX_R_6oh_warf[luLI]_[luM]	0	0	0	0	0 (0)
Micro_EX_R_6oh_warf_glc[luLI]_[luM]	0	0	0	0	0 (0)
Micro_EX_R_7oh_warf[luLI]_[luM]	0	0	0	0	0 (0)
Micro_EX_R_7oh_warf_glc[luLI]_[luM]	0	0	0	0	0 (0)
Micro_EX_R_8oh_warf[luLI]_[luM]	0	0	0	0	0 (0)
Micro_EX_R_8oh_warf_glc[luLI]_[luM]	0	0	0	0	0 (0)
Micro_EX_S_4oh_warf[luLI]_[luM]	0	0	0	0	0 (0)
Micro_EX_S_4oh_warf_glc[luLI]_[luM]	0	0	0	0	0 (0)
Micro_EX_S_6oh_warf[luLI]_[luM]	0	0	0	0	0 (0)
Micro_EX_S_6oh_warf_glc[luLI]_[luM]	0	0	0	0	0 (0)
Micro_EX_T_antigen[luLI]_[luM]	0	0	0	0	0 (0)
Micro_EX_Tn_antigen[luLI]_[luM]	0	0	0	0	0 (0)
Micro_EX_Tyr_ggn[luLI]_[luM]	0	0	0	0	0 (0)
Micro_EX_abt[luLI]_[luM]	0	0	0	0	0 (0)
Micro_EX_abz_ala_b[luLI]_[luM]	0	0	0	0	0 (0)
Micro_EX_ac5asa[luLI]_[luM]	0	0	0	0	0 (0)
Micro_EX_ac_amn_b_gly[luLI]_[luM]	0	0	0	0	0 (0)
Micro_EX_ac_amn_b_gly_glc[luLI]_[luM]	0	0	0	0	0 (0)
Micro_EX_acerA[luLI]_[luM]	0	0	0	0	0 (0)
Micro_EX_acgalglcur[luLI]_[luM]	0	0	0	0	0 (0)
Micro_EX_acgalidour2s[luLI]_[luM]	0	0	0	0	0 (0)
Micro_EX_acgalidour[luLI]_[luM]	0	0	0	0	0 (0)
Micro_EX_acisnzd[luLI]_[luM]	0	0	0	0	0 (0)
Micro_EX_acmp[luLI]_[luM]	0	0	0	0	0 (0)
Micro_EX_acmp_glc[luLI]_[luM]	0	0	0	0	0 (0)
Micro_EX_acmpglu[luLI]_[luM]	0	0	0	0	0 (0)
Micro_EX_acon_C[luLI]_[luM]	0	0	0	0	0 (0)
Micro_EX_adchac[luLI]_[luM]	0	0	0	0	0 (0)
Micro_EX_alaglu[luLI]_[luM]	0	0	0	0	0 (0)
Micro_EX_alagly[luLI]_[luM]	0	0	0	0	0 (0)
Micro_EX_alaleu[luLI]_[luM]	0	0	0	0	0 (0)
Micro_EX_alchac[luLI]_[luM]	0	0	0	0	0 (0)
Micro_EX_algin[luLI]_[luM]	0	0	0	0	0 (0)
Micro_EX_alpz_4oh[luLI]_[luM]	0	0	0	0	0 (0)
Micro_EX_alpz_4oh_glc[luLI]_[luM]	0	0	0	0	0 (0)
Micro_EX_alpz_aoh[luLI]_[luM]	0	0	0	0	0 (0)
Micro_EX_alpz_aoh_glc[luLI]_[luM]	0	0	0	0	0 (0)
Micro_EX_am14[luLI]_[luM]	0	0	0	0	0 (0)
Micro_EX_am14_glc[luLI]_[luM]	0	0	0	0	0 (0)
Micro_EX_am1ccs[luLI]_[luM]	0	0	0	0	0 (0)
Micro_EX_am1cglc[luLI]_[luM]	0	0	0	0	0 (0)
Micro_EX_am5[luLI]_[luM]	0	0	0	0	0 (0)
Micro_EX_am5_glc[luLI]_[luM]	0	0	0	0	0 (0)
Micro_EX_am6[luLI]_[luM]	0	0	0	0	0 (0)
Micro_EX_am6_glc[luLI]_[luM]	0	0	0	0	0 (0)
Micro_EX_amio[luLI]_[luM]	0	0	0	0	0 (0)
Micro_EX_amio_c[luLI]_[luM]	0	0	0	0	0 (0)
Micro_EX_amio_c_glc[luLI]_[luM]	0	0	0	0	0 (0)
Micro_EX_amio_glc[luLI]_[luM]	0	0	0	0	0 (0)
Micro_EX_amn_b_gly[luLI]_[luM]	0	0	0	0	0 (0)
Micro_EX_amn_b_gly_glc[luLI]_[luM]	0	0	0	0	0 (0)
Micro_EX_amntd_m6[luLI]_[luM]	0	0	0	0	0 (0)
Micro_EX_amntd_m6_glc[luLI]_[luM]	0	0	0	0	0 (0)
Micro_EX_amylopect900[luLI]_[luM]	0	0	0	0	0 (0)
Micro_EX_amylose300[luLI]_[luM]	0	0	0	0	0 (0)
Micro_EX_anzp[luLI]_[luM]	0	0	0	0	0 (0)
Micro_EX_apio_D[luLI]_[luM]	0	0	0	0	0 (0)
Micro_EX_arab_L[luLI]_[luM]	0	0	0	0	0 (0)
Micro_EX_arabinan101[luLI]_[luM]	0	0	0	0	0 (0)
Micro_EX_arabinogal[luLI]_[luM]	0	0	0	0	0 (0)
Micro_EX_arabinoxyl[luLI]_[luM]	0	0	0	0	0 (0)
Micro_EX_arabttr[luLI]_[luM]	0	0	0	0	0 (0)
Micro_EX_arsenb[luLI]_[luM]	0	0	0	0	0 (0)
Micro_EX_aso3[luLI]_[luM]	0	0	0	0	0 (0)
Micro_EX_aso4[luLI]_[luM]	0	0	0	0	0 (0)
Micro_EX_atvacid[luLI]_[luM]	0	0	0	0	0 (0)
Micro_EX_atvacylgluc[luLI]_[luM]	0	0	0	0	0 (0)
Micro_EX_atvethgluc[luLI]_[luM]	0	0	0	0	0 (0)
Micro_EX_atvlac[luLI]_[luM]	0	0	0	0	0 (0)
Micro_EX_atvlacgluc[luLI]_[luM]	0	0	0	0	0 (0)
Micro_EX_bglc[luLI]_[luM]	0	0	0	0	0 (0)
Micro_EX_bhpm[luLI]_[luM]	0	0	0	0	0 (0)
Micro_EX_bhpm_glc[luLI]_[luM]	0	0	0	0	0 (0)
Micro_EX_bilr_355[luLI]_[luM]	0	0	0	0	0 (0)
Micro_EX_bilr_M10[luLI]_[luM]	0	0	0	0	0 (0)
Micro_EX_bilr_M12[luLI]_[luM]	0	0	0	0	0 (0)
Micro_EX_bilr_M14[luLI]_[luM]	0	0	0	0	0 (0)
Micro_EX_bilr_M15[luLI]_[luM]	0	0	0	0	0 (0)
Micro_EX_bilr_M16[luLI]_[luM]	0	0	0	0	0 (0)
Micro_EX_bilr_M7[luLI]_[luM]	0	0	0	0	0 (0)
Micro_EX_bocbnleu[luLI]_[luM]	0	0	0	0	0 (0)
Micro_EX_brv[luLI]_[luM]	0	0	0	0	0 (0)
Micro_EX_bsn[luLI]_[luM]	0	0	0	0	0 (0)
Micro_EX_bsn_glc[luLI]_[luM]	0	0	0	0	0 (0)
Micro_EX_butam[luLI]_[luM]	0	0	0	0	0 (0)
Micro_EX_butso3[luLI]_[luM]	0	0	0	0	0 (0)
Micro_EX_bvu[luLI]_[luM]	0	0	0	0	0 (0)
Micro_EX_bz[luLI]_[luM]	0	0	0	0	0 (0)
Micro_EX_bz_glc[luLI]_[luM]	0	0	0	0	0 (0)
Micro_EX_bzam[luLI]_[luM]	0	0	0	0	0 (0)
Micro_EX_bzd[luLI]_[luM]	0	0	0	0	0 (0)
Micro_EX_caribup_s[luLI]_[luM]	0	0	0	0	0 (0)
Micro_EX_caribupglu_S[luLI]_[luM]	0	0	0	0	0 (0)
Micro_EX_cbi[luLI]_[luM]	0	0	0	0	0 (0)
Micro_EX_cbl2[luLI]_[luM]	0	0	0	0	0 (0)
Micro_EX_cbz[luLI]_[luM]	0	0	0	0	0 (0)
Micro_EX_cbz_glc[luLI]_[luM]	0	0	0	0	0 (0)
Micro_EX_cd2[luLI]_[luM]	0	0	0	0	0 (0)
Micro_EX_cd6168[luLI]_[luM]	0	0	0	0	0 (0)
Micro_EX_cd6168_glc[luLI]_[luM]	0	0	0	0	0 (0)
Micro_EX_cellb[luLI]_[luM]	0	0	0	0	0 (0)
Micro_EX_cellttr[luLI]_[luM]	0	0	0	0	0 (0)
Micro_EX_ch4[luLI]_[luM]	0	0	0	0	0 (0)
Micro_EX_chitin[luLI]_[luM]	0	0	0	0	0 (0)
Micro_EX_chlphncl[luLI]_[luM]	0	0	0	0	0 (0)
Micro_EX_chlphncl_glc[luLI]_[luM]	0	0	0	0	0 (0)
Micro_EX_chols[luLI]_[luM]	0	0	0	0	0 (0)
Micro_EX_cinnm[luLI]_[luM]	0	0	0	0	0 (0)
Micro_EX_clcxb[luLI]_[luM]	0	0	0	0	0 (0)
Micro_EX_clcxb_c[luLI]_[luM]	0	0	0	0	0 (0)
Micro_EX_clcxb_c_glc[luLI]_[luM]	0	0	0	0	0 (0)
Micro_EX_clcxb_glc[luLI]_[luM]	0	0	0	0	0 (0)
Micro_EX_clobi_c[luLI]_[luM]	0	0	0	0	0 (0)
Micro_EX_clobi_glc[luLI]_[luM]	0	0	0	0	0 (0)
Micro_EX_core2[luLI]_[luM]	0	0	0	0	0 (0)
Micro_EX_core3[luLI]_[luM]	0	0	0	0	0 (0)
Micro_EX_core5[luLI]_[luM]	0	0	0	0	0 (0)
Micro_EX_core6[luLI]_[luM]	0	0	0	0	0 (0)
Micro_EX_core7[luLI]_[luM]	0	0	0	0	0 (0)
Micro_EX_core8[luLI]_[luM]	0	0	0	0	0 (0)
Micro_EX_cro4[luLI]_[luM]	0	0	0	0	0 (0)
Micro_EX_crvsm1[luLI]_[luM]	0	0	0	0	0 (0)
Micro_EX_crvsm23[luLI]_[luM]	0	0	0	0	0 (0)
Micro_EX_cspg_a[luLI]_[luM]	0	0	0	0	0 (0)
Micro_EX_cspg_a_degr[luLI]_[luM]	0	0	0	0	0 (0)
Micro_EX_cspg_ab_rest[luLI]_[luM]	0	0	0	0	0 (0)
Micro_EX_cspg_b[luLI]_[luM]	0	0	0	0	0 (0)
Micro_EX_cspg_b_degr[luLI]_[luM]	0	0	0	0	0 (0)
Micro_EX_cspg_c[luLI]_[luM]	0	0	0	0	0 (0)
Micro_EX_cspg_c_degr[luLI]_[luM]	0	0	0	0	0 (0)
Micro_EX_cspg_c_rest[luLI]_[luM]	0	0	0	0	0 (0)
Micro_EX_ctbt[luLI]_[luM]	0	0	0	0	0 (0)
Micro_EX_cvm1gluc[luLI]_[luM]	0	0	0	0	0 (0)
Micro_EX_cvm23gluc[luLI]_[luM]	0	0	0	0	0 (0)
Micro_EX_cynt[luLI]_[luM]	0	0	0	0	0 (0)
Micro_EX_czp[luLI]_[luM]	0	0	0	0	0 (0)
Micro_EX_daa[luLI]_[luM]	0	0	0	0	0 (0)
Micro_EX_daa_glc[luLI]_[luM]	0	0	0	0	0 (0)
Micro_EX_dcf[luLI]_[luM]	0	0	0	0	0 (0)
Micro_EX_dcf_glc[luLI]_[luM]	0	0	0	0	0 (0)
Micro_EX_ddea[luLI]_[luM]	0	0	0	0	0 (0)
Micro_EX_ddea_glc[luLI]_[luM]	0	0	0	0	0 (0)
Micro_EX_des_astzl[luLI]_[luM]	0	0	0	0	0 (0)
Micro_EX_des_astzl_glc[luLI]_[luM]	0	0	0	0	0 (0)
Micro_EX_dextran40[luLI]_[luM]	0	0	0	0	0 (0)
Micro_EX_dfdcytd[luLI]_[luM]	0	0	0	0	0 (0)
Micro_EX_dfduri[luLI]_[luM]	0	0	0	0	0 (0)
Micro_EX_dh5fura[luLI]_[luM]	0	0	0	0	0 (0)
Micro_EX_dhcinnm[luLI]_[luM]	0	0	0	0	0 (0)
Micro_EX_dhna[luLI]_[luM]	0	0	0	0	0 (0)
Micro_EX_dhnacoa[luLI]_[luM]	0	0	0	0	0 (0)
Micro_EX_dhpppn[luLI]_[luM]	0	0	0	0	0 (0)
Micro_EX_diact[luLI]_[luM]	0	0	0	0	0 (0)
Micro_EX_digitoxin[luLI]_[luM]	0	0	0	0	0 (0)
Micro_EX_digoxin[luLI]_[luM]	0	0	0	0	0 (0)
Micro_EX_digoxin_glc[luLI]_[luM]	0	0	0	0	0 (0)
Micro_EX_dihydro_digitoxin[luLI]_[luM]	0	0	0	0	0 (0)
Micro_EX_dihydro_digoxin[luLI]_[luM]	0	0	0	0	0 (0)
Micro_EX_dlb[luLI]_[luM]	0	0	0	0	0 (0)
Micro_EX_dlb_glc[luLI]_[luM]	0	0	0	0	0 (0)
Micro_EX_dma[luLI]_[luM]	0	0	0	0	0 (0)
Micro_EX_dms[luLI]_[luM]	0	0	0	0	0 (0)
Micro_EX_dmso[luLI]_[luM]	0	0	0	0	0 (0)
Micro_EX_dnpz_5des[luLI]_[luM]	0	0	0	0	0 (0)
Micro_EX_dnpz_6des[luLI]_[luM]	0	0	0	0	0 (0)
Micro_EX_dnpz_m11[luLI]_[luM]	0	0	0	0	0 (0)
Micro_EX_dnpz_m12[luLI]_[luM]	0	0	0	0	0 (0)
Micro_EX_dnpz_m13[luLI]_[luM]	0	0	0	0	0 (0)
Micro_EX_dnpz_m14[luLI]_[luM]	0	0	0	0	0 (0)
Micro_EX_dnpz_m9[luLI]_[luM]	0	0	0	0	0 (0)
Micro_EX_doh_etr[luLI]_[luM]	0	0	0	0	0 (0)
Micro_EX_doh_etr_glc[luLI]_[luM]	0	0	0	0	0 (0)
Micro_EX_doh_vcz[luLI]_[luM]	0	0	0	0	0 (0)
Micro_EX_doh_vcz_glc[luLI]_[luM]	0	0	0	0	0 (0)
Micro_EX_dttp[luLI]_[luM]	0	0	0	0	0 (0)
Micro_EX_dxo[luLI]_[luM]	0	0	0	0	0 (0)
Micro_EX_dxo_glc[luLI]_[luM]	0	0	0	0	0 (0)
Micro_EX_efv[luLI]_[luM]	0	0	0	0	0 (0)
Micro_EX_efv_glc[luLI]_[luM]	0	0	0	0	0 (0)
Micro_EX_eltr[luLI]_[luM]	0	0	0	0	0 (0)
Micro_EX_eltr_glc[luLI]_[luM]	0	0	0	0	0 (0)
Micro_EX_eltr_m3[luLI]_[luM]	0	0	0	0	0 (0)
Micro_EX_eltr_m4[luLI]_[luM]	0	0	0	0	0 (0)
Micro_EX_estradiol[luLI]_[luM]	0	0	0	0	0 (0)
Micro_EX_estradiolglc[luLI]_[luM]	0	0	0	0	0 (0)
Micro_EX_estriol[luLI]_[luM]	0	0	0	0	0 (0)
Micro_EX_estriolglc[luLI]_[luM]	0	0	0	0	0 (0)
Micro_EX_estrone[luLI]_[luM]	0	0	0	0	0 (0)
Micro_EX_estroneglc[luLI]_[luM]	0	0	0	0	0 (0)
Micro_EX_etha[luLI]_[luM]	0	0	0	0	0 (0)
Micro_EX_ethrtl[luLI]_[luM]	0	0	0	0	0 (0)
Micro_EX_ethso3[luLI]_[luM]	0	0	0	0	0 (0)
Micro_EX_eztmb[luLI]_[luM]	0	0	0	0	0 (0)
Micro_EX_eztmb_glc[luLI]_[luM]	0	0	0	0	0 (0)
Micro_EX_f1a[luLI]_[luM]	0	0	0	0	0 (0)
Micro_EX_fcsn[luLI]_[luM]	0	0	0	0	0 (0)
Micro_EX_fecrm[luLI]_[luM]	0	0	0	0	0 (0)
Micro_EX_fruur[luLI]_[luM]	0	0	0	0	0 (0)
Micro_EX_fuc1p_L[luLI]_[luM]	0	0	0	0	0 (0)
Micro_EX_fuc_L[luLI]_[luM]	0	0	0	0	0 (0)
Micro_EX_fvs[luLI]_[luM]	0	0	0	0	0 (0)
Micro_EX_fvsgluc[luLI]_[luM]	0	0	0	0	0 (0)
Micro_EX_fvstet[luLI]_[luM]	0	0	0	0	0 (0)
Micro_EX_fvstetglu[luLI]_[luM]	0	0	0	0	0 (0)
Micro_EX_g6p[luLI]_[luM]	0	0	0	0	0 (0)
Micro_EX_galactan[luLI]_[luM]	0	0	0	0	0 (0)
Micro_EX_galam[luLI]_[luM]	0	0	0	0	0 (0)
Micro_EX_galct_D[luLI]_[luM]	0	0	0	0	0 (0)
Micro_EX_galctn_D[luLI]_[luM]	0	0	0	0	0 (0)
Micro_EX_galmannan[luLI]_[luM]	0	0	0	0	0 (0)
Micro_EX_galt[luLI]_[luM]	0	0	0	0	0 (0)
Micro_EX_galur[luLI]_[luM]	0	0	0	0	0 (0)
Micro_EX_gam26s[luLI]_[luM]	0	0	0	0	0 (0)
Micro_EX_gbbtn[luLI]_[luM]	0	0	0	0	0 (0)
Micro_EX_glc3meacp[luLI]_[luM]	0	0	0	0	0 (0)
Micro_EX_glcmannan[luLI]_[luM]	0	0	0	0	0 (0)
Micro_EX_glcr[luLI]_[luM]	0	0	0	0	0 (0)
Micro_EX_gltmn[luLI]_[luM]	0	0	0	0	0 (0)
Micro_EX_gltmn_glc[luLI]_[luM]	0	0	0	0	0 (0)
Micro_EX_glu_D[luLI]_[luM]	0	0	0	0	0 (0)
Micro_EX_glutar[luLI]_[luM]	0	0	0	0	0 (0)
Micro_EX_glyasp[luLI]_[luM]	0	0	0	0	0 (0)
Micro_EX_glycys[luLI]_[luM]	0	0	0	0	0 (0)
Micro_EX_glygln[luLI]_[luM]	0	0	0	0	0 (0)
Micro_EX_glyglu[luLI]_[luM]	0	0	0	0	0 (0)
Micro_EX_glygn2[luLI]_[luM]	0	0	0	0	0 (0)
Micro_EX_glygn4[luLI]_[luM]	0	0	0	0	0 (0)
Micro_EX_glygn5[luLI]_[luM]	0	0	0	0	0 (0)
Micro_EX_glyphe[luLI]_[luM]	0	0	0	0	0 (0)
Micro_EX_gmfl[luLI]_[luM]	0	0	0	0	0 (0)
Micro_EX_gmfl_glc[luLI]_[luM]	0	0	0	0	0 (0)
Micro_EX_gmfl_mIII[luLI]_[luM]	0	0	0	0	0 (0)
Micro_EX_gmfl_mIII_glc[luLI]_[luM]	0	0	0	0	0 (0)
Micro_EX_gmfl_mII[luLI]_[luM]	0	0	0	0	0 (0)
Micro_EX_gmfl_mII_glc[luLI]_[luM]	0	0	0	0	0 (0)
Micro_EX_gmfl_mI[luLI]_[luM]	0	0	0	0	0 (0)
Micro_EX_gmfl_mI_glc[luLI]_[luM]	0	0	0	0	0 (0)
Micro_EX_gncore1[luLI]_[luM]	0	0	0	0	0 (0)
Micro_EX_gncore2[luLI]_[luM]	0	0	0	0	0 (0)
Micro_EX_gtacmp[luLI]_[luM]	0	0	0	0	0 (0)
Micro_EX_gtp[luLI]_[luM]	0	0	0	0	0 (0)
Micro_EX_gulur[luLI]_[luM]	0	0	0	0	0 (0)
Micro_EX_ha[luLI]_[luM]	0	0	0	0	0 (0)
Micro_EX_ha_deg1[luLI]_[luM]	0	0	0	0	0 (0)
Micro_EX_hexs[luLI]_[luM]	0	0	0	0	0 (0)
Micro_EX_hg2[luLI]_[luM]	0	0	0	0	0 (0)
Micro_EX_hista[luLI]_[luM]	0	0	0	0	0 (0)
Micro_EX_homogal[luLI]_[luM]	0	0	0	0	0 (0)
Micro_EX_hspg[luLI]_[luM]	0	0	0	0	0 (0)
Micro_EX_hspg_degr_10[luLI]_[luM]	0	0	0	0	0 (0)
Micro_EX_hspg_degr_11[luLI]_[luM]	0	0	0	0	0 (0)
Micro_EX_hspg_degr_12[luLI]_[luM]	0	0	0	0	0 (0)
Micro_EX_hspg_degr_13[luLI]_[luM]	0	0	0	0	0 (0)
Micro_EX_hspg_degr_14[luLI]_[luM]	0	0	0	0	0 (0)
Micro_EX_hspg_degr_15[luLI]_[luM]	0	0	0	0	0 (0)
Micro_EX_hspg_degr_1[luLI]_[luM]	0	0	0	0	0 (0)
Micro_EX_hspg_degr_2[luLI]_[luM]	0	0	0	0	0 (0)
Micro_EX_hspg_degr_3[luLI]_[luM]	0	0	0	0	0 (0)
Micro_EX_hspg_degr_4[luLI]_[luM]	0	0	0	0	0 (0)
Micro_EX_hspg_degr_5[luLI]_[luM]	0	0	0	0	0 (0)
Micro_EX_hspg_degr_6[luLI]_[luM]	0	0	0	0	0 (0)
Micro_EX_hspg_degr_7[luLI]_[luM]	0	0	0	0	0 (0)
Micro_EX_hspg_degr_8[luLI]_[luM]	0	0	0	0	0 (0)
Micro_EX_hspg_degr_9[luLI]_[luM]	0	0	0	0	0 (0)
Micro_EX_hspg_rest[luLI]_[luM]	0	0	0	0	0 (0)
Micro_EX_hst[luLI]_[luM]	0	0	0	0	0 (0)
Micro_EX_hst_37_diglc[luLI]_[luM]	0	0	0	0	0 (0)
Micro_EX_hst_3_glc[luLI]_[luM]	0	0	0	0	0 (0)
Micro_EX_hst_3_s[luLI]_[luM]	0	0	0	0	0 (0)
Micro_EX_hst_3glc_7s[luLI]_[luM]	0	0	0	0	0 (0)
Micro_EX_hst_7_glc[luLI]_[luM]	0	0	0	0	0 (0)
Micro_EX_hst_7_s[luLI]_[luM]	0	0	0	0	0 (0)
Micro_EX_hst_7glc_3s[luLI]_[luM]	0	0	0	0	0 (0)
Micro_EX_ibup_S[luLI]_[luM]	0	0	0	0	0 (0)
Micro_EX_ibupgluc[luLI]_[luM]	0	0	0	0	0 (0)
Micro_EX_ichor[luLI]_[luM]	0	0	0	0	0 (0)
Micro_EX_idon_L[luLI]_[luM]	0	0	0	0	0 (0)
Micro_EX_idour[luLI]_[luM]	0	0	0	0	0 (0)
Micro_EX_imn[luLI]_[luM]	0	0	0	0	0 (0)
Micro_EX_imn_glc[luLI]_[luM]	0	0	0	0	0 (0)
Micro_EX_ind3ac[luLI]_[luM]	0	0	0	0	0 (0)
Micro_EX_ind3ppa[luLI]_[luM]	0	0	0	0	0 (0)
Micro_EX_indlac[luLI]_[luM]	0	0	0	0	0 (0)
Micro_EX_ins[luLI]_[luM]	0	0	0	0	0 (0)
Micro_EX_inulin[luLI]_[luM]	0	0	0	0	0 (0)
Micro_EX_inv[luLI]_[luM]	0	0	0	0	0 (0)
Micro_EX_inv_m1[luLI]_[luM]	0	0	0	0	0 (0)
Micro_EX_isetac[luLI]_[luM]	0	0	0	0	0 (0)
Micro_EX_isnzd[luLI]_[luM]	0	0	0	0	0 (0)
Micro_EX_isochol[luLI]_[luM]	0	0	0	0	0 (0)
Micro_EX_isomal[luLI]_[luM]	0	0	0	0	0 (0)
Micro_EX_isosorbide_5mn[luLI]_[luM]	0	0	0	0	0 (0)
Micro_EX_isosorbide_5mn_glc[luLI]_[luM]	0	0	0	0	0 (0)
Micro_EX_kdo[luLI]_[luM]	0	0	0	0	0 (0)
Micro_EX_kesto[luLI]_[luM]	0	0	0	0	0 (0)
Micro_EX_kestopt[luLI]_[luM]	0	0	0	0	0 (0)
Micro_EX_kestottr[luLI]_[luM]	0	0	0	0	0 (0)
Micro_EX_kprofen[luLI]_[luM]	0	0	0	0	0 (0)
Micro_EX_kprofen_glc[luLI]_[luM]	0	0	0	0	0 (0)
Micro_EX_lactl[luLI]_[luM]	0	0	0	0	0 (0)
Micro_EX_levan1000[luLI]_[luM]	0	0	0	0	0 (0)
Micro_EX_levanb[luLI]_[luM]	0	0	0	0	0 (0)
Micro_EX_levanttr[luLI]_[luM]	0	0	0	0	0 (0)
Micro_EX_levantttr[luLI]_[luM]	0	0	0	0	0 (0)
Micro_EX_lichn[luLI]_[luM]	0	0	0	0	0 (0)
Micro_EX_lmn2[luLI]_[luM]	0	0	0	0	0 (0)
Micro_EX_lmn30[luLI]_[luM]	0	0	0	0	0 (0)
Micro_EX_lst4exp[luLI]_[luM]	0	0	0	0	0 (0)
Micro_EX_lstn1gluc[luLI]_[luM]	0	0	0	0	0 (0)
Micro_EX_lstn[luLI]_[luM]	0	0	0	0	0 (0)
Micro_EX_lstnm4[luLI]_[luM]	0	0	0	0	0 (0)
Micro_EX_lstnm7[luLI]_[luM]	0	0	0	0	0 (0)
Micro_EX_lyx_L[luLI]_[luM]	0	0	0	0	0 (0)
Micro_EX_mal_D[luLI]_[luM]	0	0	0	0	0 (0)
Micro_EX_malthx[luLI]_[luM]	0	0	0	0	0 (0)
Micro_EX_man6p[luLI]_[luM]	0	0	0	0	0 (0)
Micro_EX_mannan[luLI]_[luM]	0	0	0	0	0 (0)
Micro_EX_mannur[luLI]_[luM]	0	0	0	0	0 (0)
Micro_EX_mdz[luLI]_[luM]	0	0	0	0	0 (0)
Micro_EX_mdz_glc[luLI]_[luM]	0	0	0	0	0 (0)
Micro_EX_mdzglc[luLI]_[luM]	0	0	0	0	0 (0)
Micro_EX_met_D[luLI]_[luM]	0	0	0	0	0 (0)
Micro_EX_met_L[luLI]_[luM]	0	0	0	0	0 (0)
Micro_EX_metsox_R_L[luLI]_[luM]	0	0	0	0	0 (0)
Micro_EX_miso[luLI]_[luM]	0	0	0	0	0 (0)
Micro_EX_miso_glc[luLI]_[luM]	0	0	0	0	0 (0)
Micro_EX_mma[luLI]_[luM]	0	0	0	0	0 (0)
Micro_EX_mobd[luLI]_[luM]	0	0	0	0	0 (0)
Micro_EX_mops[luLI]_[luM]	0	0	0	0	0 (0)
Micro_EX_mrphn[luLI]_[luM]	0	0	0	0	0 (0)
Micro_EX_mrphn_3glc[luLI]_[luM]	0	0	0	0	0 (0)
Micro_EX_mrphn_6glc[luLI]_[luM]	0	0	0	0	0 (0)
Micro_EX_mso3[luLI]_[luM]	0	0	0	0	0 (0)
Micro_EX_mtym[luLI]_[luM]	0	0	0	0	0 (0)
Micro_EX_mtz[luLI]_[luM]	0	0	0	0	0 (0)
Micro_EX_mtz_glc[luLI]_[luM]	0	0	0	0	0 (0)
Micro_EX_mucl[luLI]_[luM]	0	0	0	0	0 (0)
Micro_EX_n2[luLI]_[luM]	0	0	0	0	0 (0)
Micro_EX_n2o[luLI]_[luM]	0	0	0	0	0 (0)
Micro_EX_nadp[luLI]_[luM]	0	0	0	0	0 (0)
Micro_EX_nchlphncl[luLI]_[luM]	0	0	0	0	0 (0)
Micro_EX_neopront[luLI]_[luM]	0	0	0	0	0 (0)
Micro_EX_ni2[luLI]_[luM]	0	0	0	0	0 (0)
Micro_EX_no[luLI]_[luM]	0	0	0	0	0 (0)
Micro_EX_norval_L[luLI]_[luM]	0	0	0	0	0 (0)
Micro_EX_nsldp_m5[luLI]_[luM]	0	0	0	0	0 (0)
Micro_EX_nsldp_m5_glc[luLI]_[luM]	0	0	0	0	0 (0)
Micro_EX_nverp[luLI]_[luM]	0	0	0	0	0 (0)
Micro_EX_nverp_glc[luLI]_[luM]	0	0	0	0	0 (0)
Micro_EX_nzp[luLI]_[luM]	0	0	0	0	0 (0)
Micro_EX_oaa[luLI]_[luM]	0	0	0	0	0 (0)
Micro_EX_odsm_egltmn[luLI]_[luM]	0	0	0	0	0 (0)
Micro_EX_odsm_egltmn_glc[luLI]_[luM]	0	0	0	0	0 (0)
Micro_EX_odsm_gltmn[luLI]_[luM]	0	0	0	0	0 (0)
Micro_EX_odsm_gltmn_glc[luLI]_[luM]	0	0	0	0	0 (0)
Micro_EX_oh_etr[luLI]_[luM]	0	0	0	0	0 (0)
Micro_EX_oh_etr_glc[luLI]_[luM]	0	0	0	0	0 (0)
Micro_EX_oh_pbl[luLI]_[luM]	0	0	0	0	0 (0)
Micro_EX_oh_pbl_glc[luLI]_[luM]	0	0	0	0	0 (0)
Micro_EX_olsa[luLI]_[luM]	0	0	0	0	0 (0)
Micro_EX_pac[luLI]_[luM]	0	0	0	0	0 (0)
Micro_EX_pap[luLI]_[luM]	0	0	0	0	0 (0)
Micro_EX_pb[luLI]_[luM]	0	0	0	0	0 (0)
Micro_EX_peamn[luLI]_[luM]	0	0	0	0	0 (0)
Micro_EX_pect[luLI]_[luM]	0	0	0	0	0 (0)
Micro_EX_pecticgal[luLI]_[luM]	0	0	0	0	0 (0)
Micro_EX_ph2s[luLI]_[luM]	0	0	0	0	0 (0)
Micro_EX_phenol[luLI]_[luM]	0	0	0	0	0 (0)
Micro_EX_phppa[luLI]_[luM]	0	0	0	0	0 (0)
Micro_EX_phppa_glc[luLI]_[luM]	0	0	0	0	0 (0)
Micro_EX_phtn_glc[luLI]_[luM]	0	0	0	0	0 (0)
Micro_EX_ppal[luLI]_[luM]	0	0	0	0	0 (0)
Micro_EX_ppoh[luLI]_[luM]	0	0	0	0	0 (0)
Micro_EX_pppn[luLI]_[luM]	0	0	0	0	0 (0)
Micro_EX_ppt[luLI]_[luM]	0	0	0	0	0 (0)
Micro_EX_prob[luLI]_[luM]	0	0	0	0	0 (0)
Micro_EX_prob_glc[luLI]_[luM]	0	0	0	0	0 (0)
Micro_EX_pront[luLI]_[luM]	0	0	0	0	0 (0)
Micro_EX_pront_glc[luLI]_[luM]	0	0	0	0	0 (0)
Micro_EX_propl[luLI]_[luM]	0	0	0	0	0 (0)
Micro_EX_propl_glc[luLI]_[luM]	0	0	0	0	0 (0)
Micro_EX_prx_mII[luLI]_[luM]	0	0	0	0	0 (0)
Micro_EX_prx_mII_glc[luLI]_[luM]	0	0	0	0	0 (0)
Micro_EX_prx_mI[luLI]_[luM]	0	0	0	0	0 (0)
Micro_EX_prx_mI_glc[luLI]_[luM]	0	0	0	0	0 (0)
Micro_EX_psics_D[luLI]_[luM]	0	0	0	0	0 (0)
Micro_EX_ptvst[luLI]_[luM]	0	0	0	0	0 (0)
Micro_EX_ptvstgluc[luLI]_[luM]	0	0	0	0	0 (0)
Micro_EX_pullulan1200[luLI]_[luM]	0	0	0	0	0 (0)
Micro_EX_pvs[luLI]_[luM]	0	0	0	0	0 (0)
Micro_EX_pvsgluc[luLI]_[luM]	0	0	0	0	0 (0)
Micro_EX_pyr[luLI]_[luM]	0	0	0	0	0 (0)
Micro_EX_r34hpp[luLI]_[luM]	0	0	0	0	0 (0)
Micro_EX_r406[luLI]_[luM]	0	0	0	0	0 (0)
Micro_EX_r406_glc[luLI]_[luM]	0	0	0	0	0 (0)
Micro_EX_r529[luLI]_[luM]	0	0	0	0	0 (0)
Micro_EX_r529_glc[luLI]_[luM]	0	0	0	0	0 (0)
Micro_EX_r788[luLI]_[luM]	0	0	0	0	0 (0)
Micro_EX_raffin[luLI]_[luM]	0	0	0	0	0 (0)
Micro_EX_rbflvrd[luLI]_[luM]	0	0	0	0	0 (0)
Micro_EX_regfnb[luLI]_[luM]	0	0	0	0	0 (0)
Micro_EX_regfnb_glc[luLI]_[luM]	0	0	0	0	0 (0)
Micro_EX_rep[luLI]_[luM]	0	0	0	0	0 (0)
Micro_EX_rep_glc[luLI]_[luM]	0	0	0	0	0 (0)
Micro_EX_rhamnogalurII[luLI]_[luM]	0	0	0	0	0 (0)
Micro_EX_rhamnogalurI[luLI]_[luM]	0	0	0	0	0 (0)
Micro_EX_rmn[luLI]_[luM]	0	0	0	0	0 (0)
Micro_EX_rpn_104557[luLI]_[luM]	0	0	0	0	0 (0)
Micro_EX_rpn_104557_cb_glc[luLI]_[luM]	0	0	0	0	0 (0)
Micro_EX_rpn_96990[luLI]_[luM]	0	0	0	0	0 (0)
Micro_EX_rpn_96990_glc[luLI]_[luM]	0	0	0	0	0 (0)
Micro_EX_rpn_oh[luLI]_[luM]	0	0	0	0	0 (0)
Micro_EX_rpn_oh_glc[luLI]_[luM]	0	0	0	0	0 (0)
Micro_EX_rsv[luLI]_[luM]	0	0	0	0	0 (0)
Micro_EX_rsvgluc[luLI]_[luM]	0	0	0	0	0 (0)
Micro_EX_sT_antigen[luLI]_[luM]	0	0	0	0	0 (0)
Micro_EX_salcn[luLI]_[luM]	0	0	0	0	0 (0)
Micro_EX_sanilamide[luLI]_[luM]	0	0	0	0	0 (0)
Micro_EX_sb_611855[luLI]_[luM]	0	0	0	0	0 (0)
Micro_EX_sb_y[luLI]_[luM]	0	0	0	0	0 (0)
Micro_EX_sbt_L[luLI]_[luM]	0	0	0	0	0 (0)
Micro_EX_sbzcoa[luLI]_[luM]	0	0	0	0	0 (0)
Micro_EX_sch_488128[luLI]_[luM]	0	0	0	0	0 (0)
Micro_EX_sch_57871[luLI]_[luM]	0	0	0	0	0 (0)
Micro_EX_sch_57871_glc[luLI]_[luM]	0	0	0	0	0 (0)
Micro_EX_sel[luLI]_[luM]	0	0	0	0	0 (0)
Micro_EX_selni[luLI]_[luM]	0	0	0	0	0 (0)
Micro_EX_ser_D[luLI]_[luM]	0	0	0	0	0 (0)
Micro_EX_sfnd_1689[luLI]_[luM]	0	0	0	0	0 (0)
Micro_EX_sfnd_1689_glc[luLI]_[luM]	0	0	0	0	0 (0)
Micro_EX_sftz[luLI]_[luM]	0	0	0	0	0 (0)
Micro_EX_sftz_glc[luLI]_[luM]	0	0	0	0	0 (0)
Micro_EX_simvgluc[luLI]_[luM]	0	0	0	0	0 (0)
Micro_EX_skatole[luLI]_[luM]	0	0	0	0	0 (0)
Micro_EX_smap[luLI]_[luM]	0	0	0	0	0 (0)
Micro_EX_smap_glc[luLI]_[luM]	0	0	0	0	0 (0)
Micro_EX_smvacid[luLI]_[luM]	0	0	0	0	0 (0)
Micro_EX_sn38[luLI]_[luM]	0	0	0	0	0 (0)
Micro_EX_sn38g[luLI]_[luM]	0	0	0	0	0 (0)
Micro_EX_sprm[luLI]_[luM]	0	0	0	0	0 (0)
Micro_EX_spz[luLI]_[luM]	0	0	0	0	0 (0)
Micro_EX_spz_glc[luLI]_[luM]	0	0	0	0	0 (0)
Micro_EX_spz_sfn[luLI]_[luM]	0	0	0	0	0 (0)
Micro_EX_spz_sfn_glc[luLI]_[luM]	0	0	0	0	0 (0)
Micro_EX_srb_L[luLI]_[luM]	0	0	0	0	0 (0)
Micro_EX_srtn[luLI]_[luM]	0	0	0	0	0 (0)
Micro_EX_srv[luLI]_[luM]	0	0	0	0	0 (0)
Micro_EX_ssz[luLI]_[luM]	0	0	0	0	0 (0)
Micro_EX_starch1200[luLI]_[luM]	0	0	0	0	0 (0)
Micro_EX_stg[luLI]_[luM]	0	0	0	0	0 (0)
Micro_EX_stg_m3[luLI]_[luM]	0	0	0	0	0 (0)
Micro_EX_stg_m4[luLI]_[luM]	0	0	0	0	0 (0)
Micro_EX_strch2[luLI]_[luM]	0	0	0	0	0 (0)
Micro_EX_stys[luLI]_[luM]	0	0	0	0	0 (0)
Micro_EX_sucbz[luLI]_[luM]	0	0	0	0	0 (0)
Micro_EX_sulfac[luLI]_[luM]	0	0	0	0	0 (0)
Micro_EX_sulfp[luLI]_[luM]	0	0	0	0	0 (0)
Micro_EX_tab[luLI]_[luM]	0	0	0	0	0 (0)
Micro_EX_tagat_D[luLI]_[luM]	0	0	0	0	0 (0)
Micro_EX_tagur[luLI]_[luM]	0	0	0	0	0 (0)
Micro_EX_tat[luLI]_[luM]	0	0	0	0	0 (0)
Micro_EX_tet[luLI]_[luM]	0	0	0	0	0 (0)
Micro_EX_tgz[luLI]_[luM]	0	0	0	0	0 (0)
Micro_EX_tgz_glc[luLI]_[luM]	0	0	0	0	0 (0)
Micro_EX_thsacmp[luLI]_[luM]	0	0	0	0	0 (0)
Micro_EX_thym[luLI]_[luM]	0	0	0	0	0 (0)
Micro_EX_tlf_a[luLI]_[luM]	0	0	0	0	0 (0)
Micro_EX_tlf_a_1a[luLI]_[luM]	0	0	0	0	0 (0)
Micro_EX_tlf_a_1b[luLI]_[luM]	0	0	0	0	0 (0)
Micro_EX_tlf_a_1x[luLI]_[luM]	0	0	0	0	0 (0)
Micro_EX_tlf_a_2[luLI]_[luM]	0	0	0	0	0 (0)
Micro_EX_tlf_a_2a[luLI]_[luM]	0	0	0	0	0 (0)
Micro_EX_tlf_a_3[luLI]_[luM]	0	0	0	0	0 (0)
Micro_EX_tlf_a_4[luLI]_[luM]	0	0	0	0	0 (0)
Micro_EX_tlf_a_m1[luLI]_[luM]	0	0	0	0	0 (0)
Micro_EX_tlf_a_m2[luLI]_[luM]	0	0	0	0	0 (0)
Micro_EX_tlf_a_m3[luLI]_[luM]	0	0	0	0	0 (0)
Micro_EX_tlf_a_m4[luLI]_[luM]	0	0	0	0	0 (0)
Micro_EX_tlf_a_m4a[luLI]_[luM]	0	0	0	0	0 (0)
Micro_EX_tlf_a_m5[luLI]_[luM]	0	0	0	0	0 (0)
Micro_EX_tlf_a_m5a[luLI]_[luM]	0	0	0	0	0 (0)
Micro_EX_tlf_a_m5b[luLI]_[luM]	0	0	0	0	0 (0)
Micro_EX_tlf_a_m6[luLI]_[luM]	0	0	0	0	0 (0)
Micro_EX_tlf_a_m9[luLI]_[luM]	0	0	0	0	0 (0)
Micro_EX_tlms[luLI]_[luM]	0	0	0	0	0 (0)
Micro_EX_tlms_glc[luLI]_[luM]	0	0	0	0	0 (0)
Micro_EX_tln[luLI]_[luM]	0	0	0	0	0 (0)
Micro_EX_tmacmp[luLI]_[luM]	0	0	0	0	0 (0)
Micro_EX_tmao[luLI]_[luM]	0	0	0	0	0 (0)
Micro_EX_tolcp[luLI]_[luM]	0	0	0	0	0 (0)
Micro_EX_tolcp_ac[luLI]_[luM]	0	0	0	0	0 (0)
Micro_EX_tolcp_ac_glc[luLI]_[luM]	0	0	0	0	0 (0)
Micro_EX_tolcp_am[luLI]_[luM]	0	0	0	0	0 (0)
Micro_EX_tolcp_am_glc[luLI]_[luM]	0	0	0	0	0 (0)
Micro_EX_tolcp_glc[luLI]_[luM]	0	0	0	0	0 (0)
Micro_EX_tpno_1glc_4g[luLI]_[luM]	0	0	0	0	0 (0)
Micro_EX_tpno_4g[luLI]_[luM]	0	0	0	0	0 (0)
Micro_EX_tpno_4glc[luLI]_[luM]	0	0	0	0	0 (0)
Micro_EX_tpnoh[luLI]_[luM]	0	0	0	0	0 (0)
Micro_EX_tre[luLI]_[luM]	0	0	0	0	0 (0)
Micro_EX_tsacmgluc[luLI]_[luM]	0	0	0	0	0 (0)
Micro_EX_turan_D[luLI]_[luM]	0	0	0	0	0 (0)
Micro_EX_uchol[luLI]_[luM]	0	0	0	0	0 (0)
Micro_EX_xtsn[luLI]_[luM]	0	0	0	0	0 (0)
Micro_EX_xylan[luLI]_[luM]	0	0	0	0	0 (0)
Micro_EX_xylottr[luLI]_[luM]	0	0	0	0	0 (0)
Micro_EX_xyluglc[luLI]_[luM]	0	0	0	0	0 (0)
Micro_EX_malttr[luLI]_[luM]	-4.74e-15	2.30213e-14	0	0	0 (0)
Micro_EX_Ser_Thr[luLI]_[luM]	-1.18e-13	6.30433e-13	0	0	0 (0)
Micro_EX_alaala[luLI]_[luM]	-1.55e-09	1.07676e-08	0	0	0 (0)
Micro_EX_pcresol[luLI]_[luM]	-2.07e-09	1.51054e-08	0	0	0 (0)
Micro_EX_sbt_D[luLI]_[luM]	-9.24e-08	6.39415e-07	0	0	0 (0)
Micro_EX_coa[luLI]_[luM]	-9.73e-08	2.00043e-07	0	0	0 (0)
Micro_EX_trypta[luLI]_[luM]	-2.04e-07	3.27961e-07	0	0	0 (0)
Micro_EX_4hphac[luLI]_[luM]	-1.32e-05	9.15753e-05	0	0	0 (0)
Micro_EX_lanost[luLI]_[luM]	-3.23e-05	9.94784e-05	0	0	0 (0)
Micro_EX_acnam[luLI]_[luM]	-0.000106113	0.000584121	0	0	0 (0)
Micro_EX_xylt[luLI]_[luM]	-0.000139312	0.000315491	0	0	0 (0)
Micro_EX_dpcoa[luLI]_[luM]	-0.000174157	0.000226374	0	0	0 (0)
Micro_EX_34dhphe[luLI]_[luM]	-0.000382871	6.62496e-05	0	0	0 (0)
Micro_EX_drib[luLI]_[luM]	-0.000610135	0.00243929	0	0	0 (0)
Micro_EX_lnlnca[luLI]_[luM]	-0.000839162	0.00375125	0	0	0 (0)
Micro_EX_4abut[luLI]_[luM]	-0.00166345	0.0115247	0	0.01	0 (0.01)
Micro_EX_ha_pre1[luLI]_[luM]	-0.00183881	0.0127396	0	0.01	0 (0.01)
Micro_EX_cellul[luLI]_[luM]	-0.00193223	0.00925352	0	0.01	0 (0.01)
Micro_EX_fe3[luLI]_[luM]	-0.00207974	0.0163205	0	0.02	0 (0.02)
Micro_EX_amet[luLI]_[luM]	-0.0025158	0.00317759	0	0	0 (0)
Micro_EX_sheme[luLI]_[luM]	-0.00271001	0.000432213	0	0	0 (0)
Micro_EX_2dmmq8[luLI]_[luM]	-0.00283795	0.004747	0	0	0 (0)
Micro_EX_thm[luLI]_[luM]	-0.00322825	0.00208163	0	0	0 (0)
Micro_EX_chsterol[luLI]_[luM]	-0.00337927	0.0234123	0	0.02	0 (0.02)
Micro_EX_spmd[luLI]_[luM]	-0.00339805	0.000272027	0	0	0 (0)
Micro_EX_pheme[luLI]_[luM]	-0.00353851	0.000293905	0	0	0 (0)
Micro_EX_k[luLI]_[luM]	-0.0050135	0.000518115	-0.01	0	-0.01 (0)
Micro_EX_cu2[luLI]_[luM]	-0.0050135	0.000518118	-0.01	0	-0.01 (0)
Micro_EX_cl[luLI]_[luM]	-0.0050135	0.000518118	-0.01	0	-0.01 (0)
Micro_EX_mn2[luLI]_[luM]	-0.0050135	0.000518118	-0.01	0	-0.01 (0)
Micro_EX_zn2[luLI]_[luM]	-0.0050135	0.000518118	-0.01	0	-0.01 (0)
Micro_EX_mg2[luLI]_[luM]	-0.0050135	0.000518118	-0.01	0	-0.01 (0)
Micro_EX_ca2[luLI]_[luM]	-0.0050135	0.000518118	-0.01	0	-0.01 (0)
Micro_EX_cobalt2[luLI]_[luM]	-0.00501352	0.000518125	-0.01	0	-0.01 (0)
Micro_EX_btn[luLI]_[luM]	-0.00538967	0.0207566	-0.01	0.02	-0.01 (0.02)
Micro_EX_3dhchol[luLI]_[luM]	-0.00672	0.00480204	-0.01	0	-0.01 (0)
Micro_EX_ribflv[luLI]_[luM]	-0.00802724	0.00140202	-0.01	0	-0.01 (0)
Micro_EX_fe2[luLI]_[luM]	-0.00873754	0.0164738	-0.01	0.02	-0.01 (0.02)
Micro_EX_thymd[luLI]_[luM]	-0.0102328	0.0119425	-0.01	0.01	-0.01 (0.01)
Micro_EX_tdechola[luLI]_[luM]	-0.0131427	0.0183417	-0.01	0.02	-0.01 (0.02)
Micro_EX_12dgr180[luLI]_[luM]	-0.0143394	0.00640441	-0.01	0.01	-0.01 (0.01)
Micro_EX_4hbz[luLI]_[luM]	-0.0145186	0.0295188	-0.01	0.03	-0.01 (0.03)
Micro_EX_csn[luLI]_[luM]	-0.0146113	0.030352	-0.01	0.03	-0.01 (0.03)
Micro_EX_pnto_R[luLI]_[luM]	-0.0159749	0.0102583	-0.02	0.01	-0.02 (0.01)
Micro_EX_din[luLI]_[luM]	-0.0229486	0.13175	-0.02	0.13	-0.02 (0.13)
Micro_EX_glcur[luLI]_[luM]	-0.0247428	0.104508	-0.02	0.1	-0.02 (0.1)
Micro_EX_4abz[luLI]_[luM]	-0.0326116	0.0448997	-0.03	0.04	-0.03 (0.04)
Micro_EX_q8[luLI]_[luM]	-0.0347371	0.0388624	-0.03	0.04	-0.03 (0.04)
Micro_EX_gam[luLI]_[luM]	-0.0553615	0.0658083	-0.06	0.07	-0.06 (0.07)
Micro_EX_chor[luLI]_[luM]	-0.0785321	0.0315363	-0.08	0.03	-0.08 (0.03)
Micro_EX_xan[luLI]_[luM]	-0.0913598	0.0306641	-0.09	0.03	-0.09 (0.03)
Micro_EX_adocbl[luLI]_[luM]	-0.0993191	0.00471746	-0.1	0	-0.1 (0)
Micro_EX_acmana[luLI]_[luM]	-0.0993235	0.00468707	-0.1	0	-0.1 (0)
Micro_EX_no2[luLI]_[luM]	-0.1	2.80493e-17	-0.1	0	-0.1 (0)
Micro_EX_26dap_M[luLI]_[luM]	-0.1	2.80493e-17	-0.1	0	-0.1 (0)
Micro_EX_acgam[luLI]_[luM]	-0.1	2.80493e-17	-0.1	0	-0.1 (0)
Micro_EX_alaasp[luLI]_[luM]	-0.1	2.80493e-17	-0.1	0	-0.1 (0)
Micro_EX_alagln[luLI]_[luM]	-0.1	2.80493e-17	-0.1	0	-0.1 (0)
Micro_EX_alahis[luLI]_[luM]	-0.1	2.80493e-17	-0.1	0	-0.1 (0)
Micro_EX_alathr[luLI]_[luM]	-0.1	2.80493e-17	-0.1	0	-0.1 (0)
Micro_EX_arbt[luLI]_[luM]	-0.1	2.80493e-17	-0.1	0	-0.1 (0)
Micro_EX_cgly[luLI]_[luM]	-0.1	2.80493e-17	-0.1	0	-0.1 (0)
Micro_EX_dextrin[luLI]_[luM]	-0.1	2.80493e-17	-0.1	0	-0.1 (0)
Micro_EX_glyasn[luLI]_[luM]	-0.1	2.80493e-17	-0.1	0	-0.1 (0)
Micro_EX_glyleu[luLI]_[luM]	-0.1	2.80493e-17	-0.1	0	-0.1 (0)
Micro_EX_glymet[luLI]_[luM]	-0.1	2.80493e-17	-0.1	0	-0.1 (0)
Micro_EX_glytyr[luLI]_[luM]	-0.1	2.80493e-17	-0.1	0	-0.1 (0)
Micro_EX_gthox[luLI]_[luM]	-0.1	2.80493e-17	-0.1	0	-0.1 (0)
Micro_EX_indole[luLI]_[luM]	-0.1	2.80493e-17	-0.1	0	-0.1 (0)
Micro_EX_mantr[luLI]_[luM]	-0.1	2.80493e-17	-0.1	0	-0.1 (0)
Micro_EX_melib[luLI]_[luM]	-0.1	2.80493e-17	-0.1	0	-0.1 (0)
Micro_EX_metala[luLI]_[luM]	-0.1	2.80493e-17	-0.1	0	-0.1 (0)
Micro_EX_metsox_S_L[luLI]_[luM]	-0.1	2.80493e-17	-0.1	0	-0.1 (0)
Micro_EX_nmn[luLI]_[luM]	-0.1	2.80493e-17	-0.1	0	-0.1 (0)
Micro_EX_no3[luLI]_[luM]	-0.1	2.80493e-17	-0.1	0	-0.1 (0)
Micro_EX_alltn[luLI]_[luM]	-0.111633	0.0795979	-0.11	0.08	-0.11 (0.08)
Micro_EX_ocdcea[luLI]_[luM]	-0.132933	0.331084	-0.13	0.33	-0.13 (0.33)
Micro_EX_ttdca[luLI]_[luM]	-0.162843	0.254674	-0.16	0.25	-0.16 (0.25)
Micro_EX_ncam[luLI]_[luM]	-0.174633	8.41479e-17	-0.17	0	-0.17 (0)
Micro_EX_4hpro_LT[luLI]_[luM]	-0.178685	0.377279	-0.18	0.38	-0.18 (0.38)
Micro_EX_uri[luLI]_[luM]	-0.205774	0.882278	-0.21	0.88	-0.21 (0.88)
Micro_EX_Lcystin[luLI]_[luM]	-0.208001	0.987566	-0.21	0.99	-0.21 (0.99)
Micro_EX_gua[luLI]_[luM]	-0.262886	0.316295	-0.26	0.32	-0.26 (0.32)
Micro_EX_inost[luLI]_[luM]	-0.288436	0.320357	-0.29	0.32	-0.29 (0.32)
Micro_EX_phpyr[luLI]_[luM]	-0.327352	0.565322	-0.33	0.57	-0.33 (0.57)
Micro_EX_dcyt[luLI]_[luM]	-0.331287	0.657605	-0.33	0.66	-0.33 (0.66)
Micro_EX_orot[luLI]_[luM]	-0.438718	0.42002	-0.44	0.42	-0.44 (0.42)
Micro_EX_chol[luLI]_[luM]	-0.844458	5.84654	-0.84	5.85	-0.84 (5.85)
Micro_EX_xyl_D[luLI]_[luM]	-1.02422	0.577537	-1.02	0.58	-1.02 (0.58)
Micro_EX_hco3[luLI]_[luM]	-1.16672	2.56666	-1.17	2.57	-1.17 (2.57)
Micro_EX_ura[luLI]_[luM]	-1.18544	0.586775	-1.19	0.59	-1.19 (0.59)
Micro_EX_hxan[luLI]_[luM]	-1.65968	0.888356	-1.66	0.89	-1.66 (0.89)
Micro_EX_lnlc[luLI]_[luM]	-1.69882	3.28253	-1.7	3.28	-1.7 (3.28)
Micro_EX_acgal[luLI]_[luM]	-1.71893	1.19042	-1.72	1.19	-1.72 (1.19)
Micro_EX_fol[luLI]_[luM]	-1.82213	2.65151	-1.82	2.65	-1.82 (2.65)
Micro_EX_dgchol[luLI]_[luM]	-2.03929	5.71855	-2.04	5.72	-2.04 (5.72)
Micro_EX_duri[luLI]_[luM]	-2.23621	1.74192	-2.24	1.74	-2.24 (1.74)
Micro_EX_lcts[luLI]_[luM]	-2.69093	1.89026	-2.69	1.89	-2.69 (1.89)
Micro_EX_glypro[luLI]_[luM]	-2.95722	5.43192	-2.96	5.43	-2.96 (5.43)
Micro_EX_dgsn[luLI]_[luM]	-4.69126	0.905606	-4.69	0.91	-4.69 (0.91)
Micro_EX_tdchola[luLI]_[luM]	-6.00572	5.42072	-6.01	5.42	-6.01 (5.42)
Micro_EX_so4[luLI]_[luM]	-6.59942	8.67003	-6.6	8.67	-6.6 (8.67)
Micro_EX_pydam[luLI]_[luM]	-6.87784	3.93241	-6.88	3.93	-6.88 (3.93)
Micro_EX_dad_2[luLI]_[luM]	-7.51735	2.03467	-7.52	2.03	-7.52 (2.03)
Micro_EX_ade[luLI]_[luM]	-7.54181	1.94746	-7.54	1.95	-7.54 (1.95)
Micro_EX_cit[luLI]_[luM]	-9.49895	18.3781	-9.5	18.38	-9.5 (18.38)
Micro_EX_urea[luLI]_[luM]	-9.62813	1.00127	-9.63	1	-9.63 (1)
Micro_EX_tchola[luLI]_[luM]	-11.6273	0.369792	-11.63	0.37	-11.63 (0.37)
Micro_EX_M01989[luLI]_[luM]	-12	0	-12	0	-12 (0)
Micro_EX_gchola[luLI]_[luM]	-12	0	-12	0	-12 (0)
Micro_EX_strch1[luLI]_[luM]	-13.7407	6.763	-13.74	6.76	-13.74 (6.76)
Micro_EX_ile_L[luLI]_[luM]	-16.5755	7.67849	-16.58	7.68	-16.58 (7.68)
Micro_EX_thr_L[luLI]_[luM]	-18.3682	4.46527	-18.37	4.47	-18.37 (4.47)
Micro_EX_2obut[luLI]_[luM]	-19.9615	5.51805	-19.96	5.52	-19.96 (5.52)
Micro_EX_lac_L[luLI]_[luM]	-23.1374	61.329	-23.14	61.33	-23.14 (61.33)
Micro_EX_pro_L[luLI]_[luM]	-46.6519	23.1299	-46.65	23.13	-46.65 (23.13)
Micro_EX_asn_L[luLI]_[luM]	-47.859	18.4532	-47.86	18.45	-47.86 (18.45)
Micro_EX_gal[luLI]_[luM]	-49.9824	31.8587	-49.98	31.86	-49.98 (31.86)
Micro_EX_acald[luLI]_[luM]	-58.0564	65.1027	-58.06	65.1	-58.06 (65.1)
Micro_EX_pi[luLI]_[luM]	-66.261	28.8111	-66.26	28.81	-66.26 (28.81)
Micro_EX_arg_L[luLI]_[luM]	-68.7773	8.00746	-68.78	8.01	-68.78 (8.01)
Micro_EX_succ[luLI]_[luM]	-69.4002	37.0488	-69.4	37.05	-69.4 (37.05)
Micro_EX_gln_L[luLI]_[luM]	-70.799	68.561	-70.8	68.56	-70.8 (68.56)
Micro_EX_glu_L[luLI]_[luM]	-72.1693	69.7961	-72.17	69.8	-72.17 (69.8)
Micro_EX_na1[luLI]_[luM]	-92.7648	51.2992	-92.76	51.3	-92.76 (51.3)
Micro_EX_sucr[luLI]_[luM]	-136.796	58.3545	-136.8	58.35	-136.8 (58.35)
Micro_EX_o2[luLI]_[luM]	-224.397	31.3242	-224.4	31.32	-224.4 (31.32)

## Sheet: S07
reaction name	VMH reaction ID	gene1	gene2	gene3	gene4	gene5	gene6	gene7	gene8	gene9	gene10
10-Formyltetrahydrofolate mitochondrial transport via diffusion	10FTHFtm	0	0	0	0	0	0	0	0	0	0
Alcohol dehydrogenase (methanol)	ALCD1	130.1	127.1	125.1	124.1	131.1	126.1	128.1	137872	284273	284273
Aldehyde dehydrogenase (formaldehyde,NAD)	ALDD1	0	0	0	0	0	0	0	0	0	0
Betaine-aldehyde dehydrogenase, mitochondrial	BETALDHxm	0	0	0	0	0
Betaine-homocysteine S-methyltransferase	BHMT	23743.1	635.1	0	0	0	0	0	0	0	0
Choline transport via Diffusion (cytosol to mitochondria)	CHLtm	0	0	0	0	0	0	0	0	0	0
Choline dehydrogenase (FAD acceptor, mitochondrial)	CHOLD2m	55349.1	0	0	0	0
2,3-diketo-5-methylthio-1-phosphopentane degradation reaction	DKMPPD	0	0	0	0	0	0	0	0	0	0
Dimethylglycine dehydrogenase, mitochondrial	DMGDHm	29958.1	0	0	0	0	0	0	0	0	0
Transport of dimethylglycine via diffusion, mitochondrial	DMGtm	0	0	0	0	0	0	0	0	0	0
Formaldehyde dehydrogenase	FALDH	128.1	0	0	0	0	0	0	0	0	0
Formate dehydrogenase	FDH	10840.1	0	0	0	0	0	0	0	0	0
N-formyl-L-kynurenine amidohydrolase	FKYNH	125061	0	0	0	0	0	0	0	0	0
Transport of formate, mitochondrial	FORt2m	0	0	0	0	0	0	0	0	0	0
Transport of formate, endoplasmic reticulum	FORtr	0	0	0	0	0	0	0	0	0	0
Formyltetrahydrofolate dehydrogenase	FTHFDH	10840.1	160428	0	0	0	0	0	0	0	0
Formate-tetrahydrofolate ligase	FTHFL	4522.1	286297	0	0	0	0	0	0	0	0
Formate-tetrahydrofolate ligase, mitochondrial	FTHFLm	25902.1	4522.1	0	0	0	0	0	0	0	0
Glycine hydroxymethyltransferase, reversibile	GHMT2r	6470.1	6470.2	0	0	0	0	0	0	0	0
Glycine hydroxymethyltransferase, reversibile, mitochondrial	GHMT2rm	6472.1	6470.1	0	0	0	0	0	0	0	0
Glycine betaine transport via diffusion (mitochondria to cytosol)	GLYBtm	0	0	0	0	0
Formaldehyde peroxisome transport	HMR_3867	0	0	0	0	0	0	0	0	0	0
S-adenosyl-L-methionine:sarcosine N-methyltransferase	HMR_4701	29958.1	1757.1	0	0	0	0	0	0	0	0
Methylamine oxidase	MAOX	8639.1	26.1	314.2	314.1	0	0	0	0	0	0
Transport of 5,10-methylenetetrahydrofolate, mitochondrial	MLTHFtm	0	0	0	0	0
Methenyltetrahydrofolate cyclohydrolase	MTHFC	4522.1	1.00288e+08	441024	0	0	0	0	0	0	0
Methenyltetrahydrifikate cyclohydrolase, mitochondrial	MTHFCm	25902.1	10797.1	0	0	0
Methylenetetrahydrofolate dehydrogenase (NADP)	MTHFD	4522.1	4524.1	0	0	0
Methylenetetrahydrofolate dehydrogenase (NAD)	MTHFD2	10797.1	1.00288e+08	441024	0	0
Methylenetetrahydrofolate dehydrogenase (NAD), mitochondrial	MTHFD2m	10797.1	0	0	0	0	0	0	0	0	0
Methylenetetrahydrofolate dehydrogenase (NADP), mitochondrial	MTHFDm	25902.1	4522.1	10797.1	0	0
aromatases	P45019A1r	1588.1	1588.2	0	0	0	0	0	0	0	0
aromatases	P45019A2r	1588.1	1588.2	0	0	0	0	0	0	0	0
Phosphoglycerate dehydrogenase	PGCD	26227.1	0	0	0	0	0	0	0	0	0
Phosphoserine transaminase	PSERT	29968.1	29968.2	0	0	0	0	0	0	0	0
Phosphoserine phosphatase (L-serine)	PSP_L	8781.1	5723.1	0	0	0	0	0	0	0	0
Lanosterol NADPH:oxygenoxidoreductase (14-methyl cleaving)	r0781	1595.1	0	0	0	0	0	0	0	0	0
S-(hydroxymethyl)glutathione synthase	r1377	0	0	0	0	0	0	0	0	0	0
S-(hydroxymethyl)glutathione dehydrogenase	r1378	128.1	0	0	0	0
Serine mithocondrial transport	r1435	0	0	0	0	0	0	0	0	0	0
Sarcosine oxidase, peroxisomal	SARCOXp	51268.1	0	0	0	0	0	0	0	0	0
Transport of sarcosine, mitochondrial	SARCStm	0	0	0	0	0	0	0	0	0	0
Transport of sarcosine, peroxisomal	SARCStp	0	0	0	0	0
Sarcosine dehydrogenase, mitochondrial	SARDHm	1757.1	0	0	0	0	0	0	0	0	0
S-Formylglutathione hydralase	SFGTH	2098.1	0	0	0	0	0	0	0	0	0
5,6,7,8-Tetrahydrofolate transport, diffusion, mitochondrial	THFtm	0	0	0	0	0
L-tryptophan:oxygen 2,3-oxidoreductase (decyclising)	TRPO2	3620.1	6999.1	169355	0	0	0	0	0	0	0

## Sheet: S08
VMH reaction ID	male	female	%male	%female			male	female
PGCD	1655.38	2191.65	0.375363	0.499604		baseline	4410.09	4386.77
PSERT	1655.38	2191.65	0.375363	0.499604
PSP_L	1655.38	2191.65	0.375363	0.499604
SFGTH	1813.4	2012.5	0.411194	0.458766
HMR_3867	1981.47	2096.43	0.449305	0.477899
SARCOXp	1981.47	2096.43	0.449305	0.477899
SARCStp	1981.47	2096.43	0.449305	0.477899
GHMT2r	2189.91	2919.3	0.496569	0.665479
THFtm	3039.92	2760.98	0.68931	0.629388
r1377	3324.97	3507.64	0.753946	0.799594
r1378	3324.97	3507.64	0.753946	0.799594
MTHFD	3397.31	3198.29	0.77035	0.729077
MTHFC	3438.67	3242.7	0.779729	0.7392
10FTHFtm	3451.58	3270.72	0.782657	0.745588
MTHFCm	3454.01	3270.72	0.783208	0.745588
BHMT	4049.89	4116.01	0.918325	0.938278
SARCStm	4135.38	4356.34	0.937709	0.993063
SARDHm	4135.38	4356.34	0.937709	0.993063
FALDH	4222.8	4270.5	0.957533	0.973495
MTHFDm	4295.22	4356.26	0.973955	0.993046
MTHFD2	4354.34	4386.77	0.98736	1
MLTHFtm	4377.35	4350.71	0.992576	0.991781
ALCD1	4391.09	4374.97	0.995693	0.997311
TRPO2	4401.22	4378.2	0.99799	0.998045
FKYNH	4404.1	4381.32	0.998642	0.998758
DKMPPD	4407.48	4381.02	0.999409	0.99869
GHMT2rm	4409.31	4351.52	0.999824	0.991965
r1435	4409.31	4351.52	0.999824	0.991965
HMR_4701	4410.08	4386.75	0.999999	0.999996
MAOX	4410.08	4386.76	1	0.999999
FTHFL	4410.09	4384.73	1	0.999536
FTHFDH	4410.09	4385.67	1	0.99975
FDH	4410.09	4385.67	1	0.99975
ALDD1	4410.09	4386.77	1	1
DMGDHm	4410.09	4386.77	1	1
DMGtm	4410.09	4386.77	1	1
FORt2m	4410.09	4386.77	1	1
FTHFLm	4410.09	4386.77	1	1
P45019A2r	4410.09	4386.77	1	1
BETALDHxm	4410.09	4386.77	1	1
CHLtm	4410.09	4386.77	1	1
CHOLD2m	4410.09	4386.77	1	1
GLYBtm	4410.09	4386.77	1	1
MTHFD2m	4410.09	4386.77	1	1
P45019A1r	4410.09	4386.77	1	1
FORtr	NaN	NaN	#VALUE!	#VALUE!
r0781	NaN	NaN	#VALUE!	#VALUE!

## Sheet: S09
VMH reaction ID	Entrez gene ID	Gene symbol	Ensembl gene ID	type	trait	p-value	direction	tissue
ALCD1	125	ADH1B	ENSG00000196616	DEG	AD Diagnosis (males and females)	0	up	TCX
ALCD1	125	ADH1B	ENSG00000196616	DEG	AD Diagnosis x AOD (males and females)	0	up	TCX
ALCD1	125	ADH1B	ENSG00000196616	DEG	AD Diagnosis x Sex (females only)	0.0029	up	TCX
ALCD1	125	ADH1B	ENSG00000196616	DEG	AD Diagnosis x Sex (males only)	0.0068	up	TCX
ALCD1	125	ADH1B	ENSG00000196616	traitQTL	CSF-CLU	3.3e-06
ALCD1	126	ADH1C	ENSG00000248144	traitQTL	CSF-CLU	3.3e-06
ALCD1	128	ADH5	ENSG00000197894	DEG	AD Diagnosis (males and females)	0.0037	up	TCX
ALCD1	128	ADH5	ENSG00000197894	DEG	AD Diagnosis x AOD (males and females)	0.0077	up	TCX
ALCD1	128	ADH5	ENSG00000197894	DEG	AD Diagnosis x Sex (females only)	0.0419	up	TCX
ALCD1	128	ADH5	ENSG00000197894	DEP	Control vs. AD	0.000553	up
MAOX	128	ADH5	ENSG00000197894	DEG	AD Diagnosis (males and females)	0.0037	up	TCX
MAOX	128	ADH5	ENSG00000197894	DEG	AD Diagnosis x AOD (males and females)	0.0077	up	TCX
MAOX	128	ADH5	ENSG00000197894	DEG	AD Diagnosis x Sex (females only)	0.0419	up	TCX
MAOX	128	ADH5	ENSG00000197894	DEP	Control vs. AD	0.000553	up
ALCD1	130	ADH6	ENSG00000172955	traitQTL	CSF-CLU	3.3e-06
r1377	314	AOC2	ENSG00000131480	DEG	AD Diagnosis (males and females)	0.0144	up	CBE
r1377	314	AOC2	ENSG00000131480	DEG	AD Diagnosis x AOD (males and females)	0.0166	up	CBE
r1377	314	AOC2	ENSG00000131480	DEG	AD Diagnosis x Sex (males only)	0.0267	up	CBE
BHMT	635	BHMT	ENSG00000145692	traitQTL	ADNI-Executive-Function	2.6e-05
BHMT	635	BHMT	ENSG00000145692	traitQTL	CN vs. AD	2.26e-05
P45019A1r	1588	CYP19A1	ENSG00000137869	traitQTL	AD_by_proxy	1.96e-06
P45019A1r	1588	CYP19A1	ENSG00000137869	traitQTL	CN vs. AD	3.18e-07
P45019A2r	1588	CYP19A1	ENSG00000137869	traitQTL	AD_by_proxy	1.96e-06
P45019A2r	1588	CYP19A1	ENSG00000137869	traitQTL	CN vs. AD	3.18e-07
r0781	1595	CYP51A1	ENSG00000001630	DEG	AD Diagnosis (males and females)	0.0066	up	TCX
r0781	1595	CYP51A1	ENSG00000001630	DEG	AD Diagnosis (males and females)	0.0002	up	CBE
r0781	1595	CYP51A1	ENSG00000001630	DEG	AD Diagnosis x AOD (males and females)	0.0001	up	CBE
r0781	1595	CYP51A1	ENSG00000001630	DEG	AD Diagnosis x AOD (males and females)	0.0028	up	TCX
r0781	1595	CYP51A1	ENSG00000001630	DEG	AD Diagnosis x Sex (females only)	0.0007	up	TCX
r0781	1595	CYP51A1	ENSG00000001630	DEG	AD Diagnosis x Sex (females only)	0.005	up	CBE
r0781	1595	CYP51A1	ENSG00000001630	DEG	AD Diagnosis x Sex (males only)	0.0242	up	CBE
r0781	1595	CYP51A1	ENSG00000001630	traitQTL	AD_by_proxy	2.14e-05
HMR_4701	1757	SARDH	ENSG00000123453	DEG	AD Diagnosis (males and females)	0.0078	down	CBE
HMR_4701	1757	SARDH	ENSG00000123453	DEG	AD Diagnosis (males and females)	0.0122	down	brain
HMR_4701	1757	SARDH	ENSG00000123453	DEG	AD Diagnosis x AOD (males and females)	0.0107	down	CBE
HMR_4701	1757	SARDH	ENSG00000123453	DEG	AD Diagnosis x Sex (females only)	0.0351	down	CBE
HMR_4701	1757	SARDH	ENSG00000123453	DEG	AD Diagnosis x Sex (males only)	0.0342	down	DLPFC
HMR_4701	1757	SARDH	ENSG00000123453	traitQTL	ADAS-Cog13	6.38e-06
HMR_4701	1757	SARDH	ENSG00000123453	traitQTL	ADAS-Cog13 (APOE4 adjusted)	8.47e-06
SARDHm	1757	SARDH	ENSG00000123453	DEG	AD Diagnosis (males and females)	0.0078	down	CBE
SARDHm	1757	SARDH	ENSG00000123453	DEG	AD Diagnosis (males and females)	0.0122	down	brain
SARDHm	1757	SARDH	ENSG00000123453	DEG	AD Diagnosis x AOD (males and females)	0.0107	down	CBE
SARDHm	1757	SARDH	ENSG00000123453	DEG	AD Diagnosis x Sex (females only)	0.0351	down	CBE
SARDHm	1757	SARDH	ENSG00000123453	DEG	AD Diagnosis x Sex (males only)	0.0342	down	DLPFC
SARDHm	1757	SARDH	ENSG00000123453	traitQTL	ADAS-Cog13	6.38e-06
SARDHm	1757	SARDH	ENSG00000123453	traitQTL	ADAS-Cog13 (APOE4 adjusted)	8.47e-06
FALDH	2098	ESD	ENSG00000139684	DEG	AD Diagnosis (males and females)	0.0001	up	TCX
FALDH	2098	ESD	ENSG00000139684	DEG	AD Diagnosis (males and females)	0.0422	up	PHG
FALDH	2098	ESD	ENSG00000139684	DEG	AD Diagnosis x AOD (males and females)	0.0003	up	TCX
FALDH	2098	ESD	ENSG00000139684	DEG	AD Diagnosis x Sex (females only)	0.004	up	TCX
FALDH	2098	ESD	ENSG00000139684	DEG	AD Diagnosis x Sex (males only)	0.0178	up	TCX
FALDH	2098	ESD	ENSG00000139684	DEP	AsymAD vs. AD	0.0134	up
FALDH	2098	ESD	ENSG00000139684	DEP	Control vs. AD	5.44e-05	up
FALDH	2098	ESD	ENSG00000139684	traitQTL	CSF-CLU	4.95e-05
SFGTH	2098	ESD	ENSG00000139684	DEG	AD Diagnosis (males and females)	0.0001	up	TCX
SFGTH	2098	ESD	ENSG00000139684	DEG	AD Diagnosis (males and females)	0.0422	up	PHG
SFGTH	2098	ESD	ENSG00000139684	DEG	AD Diagnosis x AOD (males and females)	0.0003	up	TCX
SFGTH	2098	ESD	ENSG00000139684	DEG	AD Diagnosis x Sex (females only)	0.004	up	TCX
SFGTH	2098	ESD	ENSG00000139684	DEG	AD Diagnosis x Sex (males only)	0.0178	up	TCX
SFGTH	2098	ESD	ENSG00000139684	DEP	AsymAD vs. AD	0.0134	up
SFGTH	2098	ESD	ENSG00000139684	DEP	Control vs. AD	5.44e-05	up
SFGTH	2098	ESD	ENSG00000139684	traitQTL	CSF-CLU	4.95e-05
FTHFDH	4522	MTHFD1	ENSG00000100714	DEG	AD Diagnosis (males and females)	0.0065	down	TCX
FTHFDH	4522	MTHFD1	ENSG00000100714	DEG	AD Diagnosis (males and females)	0.0221	down	CBE
FTHFDH	4522	MTHFD1	ENSG00000100714	DEG	AD Diagnosis (males and females)	0.03	down	DLPFC
FTHFDH	4522	MTHFD1	ENSG00000100714	DEG	AD Diagnosis (males and females)	0.00959	down	brain
FTHFDH	4522	MTHFD1	ENSG00000100714	DEG	AD Diagnosis x AOD (males and females)	0.0046	down	TCX
FTHFDH	4522	MTHFD1	ENSG00000100714	DEG	AD Diagnosis x AOD (males and females)	0.0457	down	DLPFC
FTHFDH	4522	MTHFD1	ENSG00000100714	DEG	AD Diagnosis x AOD (males and females)	0.0211	down	CBE
FTHFDH	4522	MTHFD1	ENSG00000100714	DEG	AD Diagnosis x Sex (females only)	0.0054	down	TCX
FTHFDH	4522	MTHFD1	ENSG00000100714	DEP	AsymAD vs. AD	0.000775	up
FTHFDH	4522	MTHFD1	ENSG00000100714	DEP	Control vs. AD	1.26e-05	up
FTHFL	4522	MTHFD1	ENSG00000100714	DEG	AD Diagnosis (males and females)	0.0065	down	TCX
FTHFL	4522	MTHFD1	ENSG00000100714	DEG	AD Diagnosis (males and females)	0.0221	down	CBE
FTHFL	4522	MTHFD1	ENSG00000100714	DEG	AD Diagnosis (males and females)	0.03	down	DLPFC
FTHFL	4522	MTHFD1	ENSG00000100714	DEG	AD Diagnosis (males and females)	0.00959	down	brain
FTHFL	4522	MTHFD1	ENSG00000100714	DEG	AD Diagnosis x AOD (males and females)	0.0046	down	TCX
FTHFL	4522	MTHFD1	ENSG00000100714	DEG	AD Diagnosis x AOD (males and females)	0.0457	down	DLPFC
FTHFL	4522	MTHFD1	ENSG00000100714	DEG	AD Diagnosis x AOD (males and females)	0.0211	down	CBE
FTHFL	4522	MTHFD1	ENSG00000100714	DEG	AD Diagnosis x Sex (females only)	0.0054	down	TCX
FTHFL	4522	MTHFD1	ENSG00000100714	DEP	AsymAD vs. AD	0.000775	up
FTHFL	4522	MTHFD1	ENSG00000100714	DEP	Control vs. AD	1.26e-05	up
FTHFLm	4522	MTHFD1	ENSG00000100714	DEG	AD Diagnosis (males and females)	0.0065	down	TCX
FTHFLm	4522	MTHFD1	ENSG00000100714	DEG	AD Diagnosis (males and females)	0.0221	down	CBE
FTHFLm	4522	MTHFD1	ENSG00000100714	DEG	AD Diagnosis (males and females)	0.03	down	DLPFC
FTHFLm	4522	MTHFD1	ENSG00000100714	DEG	AD Diagnosis (males and females)	0.00959	down	brain
FTHFLm	4522	MTHFD1	ENSG00000100714	DEG	AD Diagnosis x AOD (males and females)	0.0046	down	TCX
FTHFLm	4522	MTHFD1	ENSG00000100714	DEG	AD Diagnosis x AOD (males and females)	0.0457	down	DLPFC
FTHFLm	4522	MTHFD1	ENSG00000100714	DEG	AD Diagnosis x AOD (males and females)	0.0211	down	CBE
FTHFLm	4522	MTHFD1	ENSG00000100714	DEG	AD Diagnosis x Sex (females only)	0.0054	down	TCX
FTHFLm	4522	MTHFD1	ENSG00000100714	DEP	AsymAD vs. AD	0.000775	up
FTHFLm	4522	MTHFD1	ENSG00000100714	DEP	Control vs. AD	1.26e-05	up
PSP_L	5723	PSPH	ENSG00000146733	DEG	AD Diagnosis (males and females)	0.0269	up	PHG
PSP_L	5723	PSPH	ENSG00000146733	DEG	AD Diagnosis (males and females)	0.0199	up	CBE
PSP_L	5723	PSPH	ENSG00000146733	DEG	AD Diagnosis (males and females)	0.000517	up	brain
PSP_L	5723	PSPH	ENSG00000146733	DEG	AD Diagnosis x AOD (males and females)	0.0457	up	PHG
PSP_L	5723	PSPH	ENSG00000146733	DEG	AD Diagnosis x AOD (males and females)	0.022	up	CBE
PSP_L	5723	PSPH	ENSG00000146733	DEG	AD Diagnosis x Sex (females only)	0.0158	up	CBE
PSP_L	5723	PSPH	ENSG00000146733	DEG	AD Diagnosis x Sex (females only)	0.0186	up	TCX
GHMT2rm	6472	SHMT2	ENSG00000182199	DEG	AD Diagnosis (males and females)	0.0125	up	TCX
GHMT2rm	6472	SHMT2	ENSG00000182199	DEG	AD Diagnosis x AOD (males and females)	0.0159	up	TCX
GHMT2rm	6472	SHMT2	ENSG00000182199	DEG	AD Diagnosis x Sex (females only)	0.0421	up	TCX
GHMT2rm	6472	SHMT2	ENSG00000182199	DEP	AsymAD vs. AD	0.0196	down
TRPO2	8140	SLC7A5	ENSG00000103257	DEG	AD Diagnosis x Sex (females only)	0.0295	up	PHG
TRPO2	8140	SLC7A5	ENSG00000103257	DEP	Control vs. AD	0.00704	down
TRPO2	8140	SLC7A5	ENSG00000103257	DEP	Control vs. AsymAD	0.0424	down
MTHFD2m	10797	MTHFD2	ENSG00000065911	DEG	AD Diagnosis (males and females)	0.0025	up	TCX
MTHFD2m	10797	MTHFD2	ENSG00000065911	DEG	AD Diagnosis x AOD (males and females)	0.0021	up	TCX
MTHFD2m	10797	MTHFD2	ENSG00000065911	DEG	AD Diagnosis x Sex (females only)	0.0459	up	TCX
MTHFD2m	10797	MTHFD2	ENSG00000065911	DEG	AD Diagnosis x Sex (males only)	0.0206	up	TCX
MTHFD2m	10797	MTHFD2	ENSG00000065911	traitQTL	White matter hyperintensities (APOE4 adjusted)	4.05e-05
FDH	10840	ALDH1L1	ENSG00000144908	DEG	AD Diagnosis (males and females)	0.0002	up	TCX
FDH	10840	ALDH1L1	ENSG00000144908	DEG	AD Diagnosis (males and females)	0.0198	up	PHG
FDH	10840	ALDH1L1	ENSG00000144908	DEG	AD Diagnosis x AOD (males and females)	0.0005	up	TCX
FDH	10840	ALDH1L1	ENSG00000144908	DEG	AD Diagnosis x AOD (males and females)	0.0384	up	PHG
FDH	10840	ALDH1L1	ENSG00000144908	DEG	AD Diagnosis x Sex (females only)	0.0183	up	TCX
FDH	10840	ALDH1L1	ENSG00000144908	DEG	AD Diagnosis x Sex (males only)	0.0064	up	TCX
FDH	10840	ALDH1L1	ENSG00000144908	DEP	AsymAD vs. AD	0.0175	up
FDH	10840	ALDH1L1	ENSG00000144908	DEP	Control vs. AD	0.0493	up
FORt2m	10840	ALDH1L1	ENSG00000144908	DEG	AD Diagnosis (males and females)	0.0002	up	TCX
FORt2m	10840	ALDH1L1	ENSG00000144908	DEG	AD Diagnosis (males and females)	0.0198	up	PHG
FORt2m	10840	ALDH1L1	ENSG00000144908	DEG	AD Diagnosis x AOD (males and females)	0.0005	up	TCX
FORt2m	10840	ALDH1L1	ENSG00000144908	DEG	AD Diagnosis x AOD (males and females)	0.0384	up	PHG
FORt2m	10840	ALDH1L1	ENSG00000144908	DEG	AD Diagnosis x Sex (females only)	0.0183	up	TCX
FORt2m	10840	ALDH1L1	ENSG00000144908	DEG	AD Diagnosis x Sex (males only)	0.0064	up	TCX
FORt2m	10840	ALDH1L1	ENSG00000144908	DEP	AsymAD vs. AD	0.0175	up
FORt2m	10840	ALDH1L1	ENSG00000144908	DEP	Control vs. AD	0.0493	up
BHMT	23743	BHMT2	ENSG00000132840	DEG	AD Diagnosis (males and females)	0.0001	up	TCX
BHMT	23743	BHMT2	ENSG00000132840	DEG	AD Diagnosis (males and females)	0.0028	up	PHG
BHMT	23743	BHMT2	ENSG00000132840	DEG	AD Diagnosis (males and females)	0.035	up	brain
BHMT	23743	BHMT2	ENSG00000132840	DEG	AD Diagnosis x AOD (males and females)	0.0004	up	TCX
BHMT	23743	BHMT2	ENSG00000132840	DEG	AD Diagnosis x AOD (males and females)	0.0055	up	PHG
BHMT	23743	BHMT2	ENSG00000132840	DEG	AD Diagnosis x Sex (males only)	0.0006	up	TCX
FTHFLm	25902	MTHFD1L	ENSG00000120254	DEG	AD Diagnosis (males and females)	0.0149	down	TCX
FTHFLm	25902	MTHFD1L	ENSG00000120254	DEG	AD Diagnosis x AOD (males and females)	0.0258	down	TCX
FTHFLm	25902	MTHFD1L	ENSG00000120254	DEG	AD Diagnosis (males and females)	0.0019	up	CBE
FTHFLm	25902	MTHFD1L	ENSG00000120254	DEG	AD Diagnosis x AOD (males and females)	0.0032	up	CBE
FTHFLm	25902	MTHFD1L	ENSG00000120254	DEG	AD Diagnosis x Sex (males only)	0.0138	up	CBE
PGCD	26227	PHGDH	ENSG00000092621	DEG	AD Diagnosis (males and females)	0.0004	up	PHG
PGCD	26227	PHGDH	ENSG00000092621	DEG	AD Diagnosis (males and females)	0.0001	up	TCX
PGCD	26227	PHGDH	ENSG00000092621	DEG	AD Diagnosis (males and females)	0.0373	up	brain
PGCD	26227	PHGDH	ENSG00000092621	DEG	AD Diagnosis x AOD (males and females)	0.0004	up	TCX
PGCD	26227	PHGDH	ENSG00000092621	DEG	AD Diagnosis x AOD (males and females)	0.0011	up	PHG
PGCD	26227	PHGDH	ENSG00000092621	DEG	AD Diagnosis x Sex (females only)	0.0072	up	TCX
PGCD	26227	PHGDH	ENSG00000092621	DEG	AD Diagnosis x Sex (females only)	0.0138	up	PHG
PGCD	26227	PHGDH	ENSG00000092621	DEG	AD Diagnosis x Sex (males only)	0.0058	up	TCX
PGCD	26227	PHGDH	ENSG00000092621	DEP	AsymAD vs. AD	0.000187	up
PGCD	26227	PHGDH	ENSG00000092621	DEP	Control vs. AD	1.38e-07	up
PGCD	26227	PHGDH	ENSG00000092621	traitQTL	neuritic plaque (NP case-control)	3.24e-05
DMGDHm	29958	DMGDH	ENSG00000132837	DEG	AD Diagnosis (males and females)	0.0114	down	DLPFC
DMGDHm	29958	DMGDH	ENSG00000132837	DEG	AD Diagnosis (males and females)	0.0391	down	brain
DMGDHm	29958	DMGDH	ENSG00000132837	DEG	AD Diagnosis x AOD (males and females)	0.0198	down	DLPFC
DMGDHm	29958	DMGDH	ENSG00000132837	DEG	AD Diagnosis x Sex (males only)	0.0259	down	DLPFC
HMR_4701	29958	DMGDH	ENSG00000132837	DEG	AD Diagnosis (males and females)	0.0114	down	DLPFC
HMR_4701	29958	DMGDH	ENSG00000132837	DEG	AD Diagnosis (males and females)	0.0391	down	brain
HMR_4701	29958	DMGDH	ENSG00000132837	DEG	AD Diagnosis x AOD (males and females)	0.0198	down	DLPFC
HMR_4701	29958	DMGDH	ENSG00000132837	DEG	AD Diagnosis x Sex (males only)	0.0259	down	DLPFC
PSERT	29968	PSAT1	ENSG00000135069	DEG	AD Diagnosis (males and females)	6.77e-06	up	TCX
PSERT	29968	PSAT1	ENSG00000135069	DEG	AD Diagnosis (males and females)	0.0151	up	CBE
PSERT	29968	PSAT1	ENSG00000135069	DEG	AD Diagnosis (males and females)	0.001	up	PHG
PSERT	29968	PSAT1	ENSG00000135069	DEG	AD Diagnosis (males and females)	0.00806	up	brain
PSERT	29968	PSAT1	ENSG00000135069	DEG	AD Diagnosis x AOD (males and females)	0.0001	up	TCX
PSERT	29968	PSAT1	ENSG00000135069	DEG	AD Diagnosis x AOD (males and females)	0.0036	up	PHG
PSERT	29968	PSAT1	ENSG00000135069	DEG	AD Diagnosis x AOD (males and females)	0.0095	up	CBE
PSERT	29968	PSAT1	ENSG00000135069	DEG	AD Diagnosis x Sex (females only)	0.0009	up	TCX
PSERT	29968	PSAT1	ENSG00000135069	DEG	AD Diagnosis x Sex (females only)	0.0457	up	PHG
PSERT	29968	PSAT1	ENSG00000135069	DEG	AD Diagnosis x Sex (males only)	0.0028	up	TCX
PSERT	29968	PSAT1	ENSG00000135069	DEP	AsymAD vs. AD	0.000464	up
PSERT	29968	PSAT1	ENSG00000135069	DEP	Control vs. AD	1.29e-07	up
SARCOXp	51268	PIPOX	ENSG00000179761	DEG	AD Diagnosis (males and females)	0.01	up	TCX
SARCOXp	51268	PIPOX	ENSG00000179761	DEG	AD Diagnosis x AOD (males and females)	0.0172	up	TCX
SARCOXp	51268	PIPOX	ENSG00000179761	DEG	AD Diagnosis x Sex (males only)	0.0366	up	TCX
DKMPPD	125061	AFMID	ENSG00000183077	DEG	AD Diagnosis (males and females)	0.0041	down	TCX
DKMPPD	125061	AFMID	ENSG00000183077	DEG	AD Diagnosis x AOD (males and females)	0.006	down	TCX
DKMPPD	125061	AFMID	ENSG00000183077	DEG	AD Diagnosis x Sex (females only)	0.0111	down	TCX
FKYNH	125061	AFMID	ENSG00000183077	DEG	AD Diagnosis (males and females)	0.0041	down	TCX
FKYNH	125061	AFMID	ENSG00000183077	DEG	AD Diagnosis x AOD (males and females)	0.006	down	TCX
FKYNH	125061	AFMID	ENSG00000183077	DEG	AD Diagnosis x Sex (females only)	0.0111	down	TCX
ALCD1	137872	ADHFE1	ENSG00000147576	DEG	AD Diagnosis (males and females)	0.0318	down	DLPFC
ALCD1	137872	ADHFE1	ENSG00000147576	DEG	AD Diagnosis (males and females)	0.0002	down	CBE
ALCD1	137872	ADHFE1	ENSG00000147576	DEG	AD Diagnosis x AOD (males and females)	0.0377	down	DLPFC
ALCD1	137872	ADHFE1	ENSG00000147576	DEG	AD Diagnosis x AOD (males and females)	0.0004	down	CBE
ALCD1	137872	ADHFE1	ENSG00000147576	DEG	AD Diagnosis x Sex (females only)	0.0022	down	CBE
ALCD1	137872	ADHFE1	ENSG00000147576	DEG	AD Diagnosis x Sex (males only)	0.0439	down	CBE
ALCD1	137872	ADHFE1	ENSG00000147576	DEG	AD Diagnosis x Sex (males only)	0.0121	down	DLPFC
FORt2m	160428	ALDH1L2	ENSG00000136010	DEG	AD Diagnosis (males and females)	0.0139	down	DLPFC
FORt2m	160428	ALDH1L2	ENSG00000136010	DEG	AD Diagnosis (males and females)	0.0196	down	brain
FORt2m	160428	ALDH1L2	ENSG00000136010	DEG	AD Diagnosis x AOD (males and females)	0.024	down	DLPFC
FORt2m	160428	ALDH1L2	ENSG00000136010	traitQTL	ADAS-Cog13	3.26e-06
FORt2m	160428	ALDH1L2	ENSG00000136010	traitQTL	ADAS-Cog13 (APOE4 adjusted)	2.17e-06
FORt2m	160428	ALDH1L2	ENSG00000136010	traitQTL	neurofibrillary tangle (NFT Braak ordinal I - 7 Braak stages)	1.16e-05
ALCD1	284273	ZADH2	ENSG00000180011	traitQTL	CSF-tTau	3.47e-05

[truncated: 2 more sheets: S10, S11]
